# Supplementary material for: Expression Profile and Molecular Basis of Cyclin-Dependent Kinases Regulatory Subunit 2 in Endometrial Carcinoma Detected by Diversified Methods
Source: Pathol Oncol Res. 2022 May 27;28:1610307. doi: 10.3389/pore.2022.1610307 (PMC9184457; doi:10.3389/pore.2022.1610307)
Supplement: Supplementary file 1 [file Table2.XLSX]

## Sheet: Sheet1
Supplementary Table 2. The clinical information and IHC scores of all enrolled patients for in-house tissue microarray.
TMA	position	Age	Gender	Sample site	Pathological classifcaton	Histologic grade	T	N	M	IHC scores of CKS2 peotein expresson level
EMC1021	A1	39	F	Endometrium	normal					4
EMC1021	A2	42	F	Endometrium	normal					6
EMC1021	A3	42	F	Endometrium	normal					8
EMC1021	A4	49	F	Endometrium	normal					4
EMC1021	A5	42	F	Endometrium	normal					4
EMC1021	A6	49	F	Endometrium	endometrioid adenocarcinoma	G1	T1	N1	M0	12
EMC1021	A7	47	F	Endometrium	endometrioid adenocarcinoma	G1	T1	N0	M0	8
EMC1021	A8	65	F	Endometrium	endometrioid adenocarcinoma	G1	T1	N0	M0	9
EMC1021	A9	58	F	Endometrium	endometrioid adenocarcinoma	G1	T1	N0	M0	9
EMC1021	A10	44	F	Endometrium	endometrioid adenocarcinoma	G1	T1	N0	M0	9
EMC1021	A11	54	F	Endometrium	endometrioid adenocarcinoma	G1	T3	N0	M0	9
EMC1021	A12	44	F	Endometrium	endometrioid adenocarcinoma	G1	T1	N0	M0	9
EMC1021	A13	50	F	Endometrium	endometrioid adenocarcinoma	G1	T1	N0	M0	9
EMC1021	B1	42	F	Endometrium	endometrioid adenocarcinoma	G1	T1	N0	M0	8
EMC1021	B2	39	F	Endometrium	endometrioid adenocarcinoma	G1	T1	N0	M0	9
EMC1021	B3	50	F	Endometrium	endometrioid adenocarcinoma	G1	T1	N0	M0	9
EMC1021	B4	64	F	Endometrium	endometrioid adenocarcinoma	G1	T1	N0	M0	9
EMC1021	B5	50	F	Endometrium	endometrioid adenocarcinoma	G1	T1	N0	M0	9
EMC1021	B6	48	F	Endometrium	endometrioid adenocarcinoma	G1	T1	N0	M0	8
EMC1021	B7	49	F	Endometrium	endometrioid adenocarcinoma	G1	T1	N0	M0	9
EMC1021	B8	53	F	Endometrium	endometrioid adenocarcinoma	G1	T1	N0	M0	9
EMC1021	B9	55	F	Endometrium	endometrioid adenocarcinoma	G2	T1	N0	M0	9
EMC1021	B10	55	F	Endometrium	endometrioid adenocarcinoma	G2	T2	N0	M0	8
EMC1021	B11	48	F	Endometrium	endometrioid adenocarcinoma	G2	T2	N0	M0	9
EMC1021	B12	40	F	Endometrium	endometrioid adenocarcinoma	G2	T2	N0	M0	9
EMC1021	B13	48	F	Endometrium	endometrioid adenocarcinoma	G2	T2	N0	M0	8
EMC1021	C1	68	F	Endometrium	endometrioid adenocarcinoma	G2	T1	N0	M0	9
EMC1021	C2	49	F	Endometrium	endometrioid adenocarcinoma	G2	T2	N1	M0	12
EMC1021	C3	53	F	Endometrium	endometrioid adenocarcinoma	G2	T1	N0	M0	8
EMC1021	C4	45	F	Endometrium	endometrioid adenocarcinoma	G2	T2	N0	M0	9
EMC1021	C5	33	F	Endometrium	endometrioid adenocarcinoma	G2	T2	N0	M0	9
EMC1021	C6	60	F	Endometrium	endometrioid adenocarcinoma	G2	T1	N0	M0	9
EMC1021	C7	49	F	Endometrium	endometrioid adenocarcinoma	G2	T2	N0	M0	9
EMC1021	C8	51	F	Endometrium	endometrioid adenocarcinoma	G2	T1	N0	M0	9
EMC1021	C9	65	F	Endometrium	endometrioid adenocarcinoma	G2	T1	N0	M0	9
EMC1021	C10	56	F	Endometrium	endometrioid adenocarcinoma	G2	T1	N1	M0	8
EMC1021	C11	46	F	Endometrium	endometrioid adenocarcinoma	G2	T1	N0	M0	9
EMC1021	C12	45	F	Endometrium	endometrioid adenocarcinoma	G2	T1	N0	M0	9
EMC1021	C13	39	F	Endometrium	endometrioid adenocarcinoma	G2	T1	N0	M0	9
EMC1021	D1	69	F	Endometrium	endometrioid adenocarcinoma	G2	T1	N0	M0	8
EMC1021	D2	38	F	Endometrium	endometrioid adenocarcinoma	G2	T1	N0	M0	9
EMC1021	D3	60	F	Endometrium	endometrioid adenocarcinoma	G2	T2	N1	M0	12
EMC1021	D4	58	F	Endometrium	endometrioid adenocarcinoma	G2	T1	N0	M0	8
EMC1021	D5	37	F	Endometrium	endometrioid adenocarcinoma	G2	T1	N0	M0	9
EMC1021	D6	62	F	Endometrium	endometrioid adenocarcinoma	G2	T2	N1	M0	8
EMC1021	D7	78	F	Endometrium	endometrioid adenocarcinoma	G2	T2	N1	M0	9
EMC1021	D8	60	F	Endometrium	endometrioid adenocarcinoma	G2	T1	N0	M0	8
EMC1021	D9	53	F	Endometrium	endometrioid adenocarcinoma	G2	T2	N0	M0	9
EMC1021	D10	56	F	Endometrium	endometrioid adenocarcinoma	G2	T2	N0	M0	9
EMC1021	D11	54	F	Endometrium	endometrioid adenocarcinoma	G2	T1	N0	M0	8
EMC1021	D12	43	F	Endometrium	endometrioid adenocarcinoma	G2	T1	N0	M0	9
EMC1021	D13	40	F	Endometrium	endometrioid adenocarcinoma	G2	T2	N0	M0	8
EMC1021	E1	66	F	Endometrium	endometrioid adenocarcinoma	G2	T2	N0	M0	9
EMC1021	E2	43	F	Endometrium	endometrioid adenocarcinoma	G2	T2	N0	M0	8
EMC1021	E3	50	F	Endometrium	endometrioid adenocarcinoma	G2	T3	N0	M0	9
EMC1021	E4	60	F	Endometrium	endometrioid adenocarcinoma	G2	T1	N0	M0	12
EMC1021	E5	52	F	Endometrium	endometrioid adenocarcinoma	G2	T1	N0	M0	8
EMC1021	E6	44	F	Endometrium	endometrioid adenocarcinoma	G2	T1	N0	M0	9
EMC1021	E7	53	F	Endometrium	endometrioid adenocarcinoma	G2	T2	N0	M0	8
EMC1021	E8	42	F	Endometrium	endometrioid adenocarcinoma	G2	T1	N0	M0	9
EMC1021	E9	56	F	Endometrium	endometrioid adenocarcinoma	G2	T1	N0	M0	8
EMC1021	E10	48	F	Endometrium	endometrioid adenocarcinoma	G2	T3	N0	M0	9
EMC1021	E11	51	F	Endometrium	endometrioid adenocarcinoma	G2	T2	N1	M0	8
EMC1021	E12	32	F	Endometrium	endometrioid adenocarcinoma	G2	T1	N0	M0	9
EMC1021	E13	55	F	Endometrium	endometrioid adenocarcinoma	G2	T3	N1	M0	12
EMC1021	F1	30	F	Endometrium	endometrioid adenocarcinoma	G2	T1	N0	M0	12
EMC1021	F2	43	F	Endometrium	endometrioid adenocarcinoma	G3	T1	N1	M0	9
EMC1021	F3	70	F	Endometrium	endometrioid adenocarcinoma	G3	T2	N0	M0	8
EMC1021	F4	54	F	Endometrium	endometrioid adenocarcinoma	G3	T1	N0	M0	8
EMC1021	F5	53	F	Endometrium	endometrioid adenocarcinoma	G3	T1	N0	M0	9
EMC1021	F6	57	F	Endometrium	endometrioid adenocarcinoma	G3	T1	N0	M0	9
EMC1021	F7	40	F	Endometrium	endometrioid adenocarcinoma	G3	T1	N0	M0	12
EMC1021	F8	43	F	Endometrium	endometrioid adenocarcinoma	G3	T1	N1	M0	8
EMC1021	F9	51	F	Endometrium	endometrioid adenocarcinoma	G3	T1	N0	M0	9
EMC1021	F10	52	F	Endometrium	endometrioid adenocarcinoma	G3	T1	N0	M0	9
EMC1021	F11	56	F	Endometrium	endometrioid adenocarcinoma	G3	T1	N0	M0	8
EMC1021	F12	61	F	Endometrium	endometrioid adenocarcinoma	G3	T1	N0	M0	8
EMC1021	F13	50	F	Endometrium	endometrioid adenocarcinoma	G3	T1	N0	M0	9
EMC1021	G1	51	F	Endometrium	endometrioid adenocarcinoma	G3	T2	N0	M0	12
EMC1021	G2	46	F	Endometrium	endometrioid adenocarcinoma	G3	T1	N0	M0	8
EMC1021	G3	53	F	Endometrium	endometrioid adenocarcinoma	G3	T3	N0	M0	9
EMC1021	G4	67	F	Endometrium	endometrioid adenocarcinoma	G3	T2	N0	M0	9
EMC1021	G5	51	F	Endometrium	endometrioid adenocarcinoma	G3	T1	N1	M0	9
EMC1021	G6	52	F	Endometrium	endometrioid adenocarcinoma	G3	T1	N0	M0	8
EMC1021	G7	62	F	Endometrium	endometrioid adenocarcinoma	G3	T1	N0	M0	9
EMC1021	G8	52	F	Endometrium	endometrioid adenocarcinoma	G3	T2	N1	M0	12
EMC1021	G9	67	F	Endometrium	endometrioid adenocarcinoma	G3	T1	N0	M0	9
EMC1021	G10	52	F	Endometrium	endometrioid adenocarcinoma	G3	T3	N1	M0	9
EMC1021	G11	72	F	Endometrium	endometrioid adenocarcinoma	G3	T1	N0	M0	9
EMC1021	G12	58	F	Endometrium	endometrioid adenocarcinoma	G3	T1	N0	M0	8
EMC1021	H1	69	F	Endometrium	endometrioid adenocarcinoma	G3	T1	N0	M0	9
EMC1021	H2	54	F	Endometrium	endometrioid adenocarcinoma	G3	T2	N1	M0	8
EMC1021	H3	56	F	Endometrium	endometrioid adenocarcinoma	G3	T2	N0	M0	9
EMC1021	H4	63	F	Endometrium	endometrioid adenocarcinoma	G3	T2	N0	M0	8
EMC1021	H5	50	F	Endometrium	endometrioid adenocarcinoma	G3	T1	N0	M0	9
EMC1021	H6	41	F	Endometrium	endometrioid adenocarcinoma	G3	T1	N0	M0	9
EMC1021	H7	56	F	Endometrium	endometrioid adenocarcinoma with squamous differentiation		T1	N0	M0	8
EMC1021	H8	56	F	Endometrium	endometrioid adenocarcinoma with squamous differentiation		T1	N0	M0	9
EMC1021	H9	51	F	Endometrium	endometrioid adenocarcinoma with squamous differentiation		T1	N0	M0	9
EMC1021	H10	50	F	Endometrium	endometrioid adenocarcinoma with squamous differentiation		T2	N0	M0	8
EMC1021	H11	36	F	Endometrium	undifferentiated carcinoma		T2	N0	M0	9
EMC1021	H12	66	F	Endometrium	undifferentiated carcinoma		T1	N0	M0	9
EMC2281	A1	42	F	Endometrium	normal					4
EMC2281	A2	44	F	Endometrium	normal					8
EMC2281	A3	52	F	Endometrium	normal					4
EMC2281	A4	47	F	Endometrium	normal					8
EMC2281	A5	45	F	Endometrium	normal					4
EMC2281	A6	39	F	Endometrium	normal					8
EMC2281	A7	50	F	Endometrium	normal					4
EMC2281	A8	48	F	Endometrium	normal					8
EMC2281	A9	50	F	Endometrium	normal					6
EMC2281	A10	45	F	Endometrium	normal					8
EMC2281	A11	50	F	Endometrium	normal					4
EMC2281	A12	45	F	Endometrium	normal					6
EMC2281	A13	44	F	Endometrium	normal					6
EMC2281	A14	49	F	Endometrium	normal					4
EMC2281	A15	48	F	Endometrium	normal					8
EMC2281	A16	42	F	Endometrium	normal					8
EMC2281	A17	50	F	Endometrium	normal					8
EMC2281	A18	48	F	Endometrium	normal					8
EMC2281	A19	49	F	Endometrium	normal					4
EMC2281	B1	38	F	Endometrium	normal					8
EMC2281	B2	50	F	Endometrium	normal					6
EMC2281	B3	49	F	Endometrium	normal					6
EMC2281	B4	48	F	Endometrium	normal					8
EMC2281	B5	42	F	Endometrium	normal					4
EMC2281	B6	48	F	Endometrium	normal					6
EMC2281	B7	41	F	Endometrium	normal					4
EMC2281	B8	40	F	Endometrium	normal					4
EMC2281	B9	50	F	Endometrium	normal					4
EMC2281	B10	56	F	Endometrium	endometrioid adenocarcinoma	G1	T2	N0	M0	8
EMC2281	B11	41	F	Endometrium	endometrioid adenocarcinoma	G1	T1	N0	M0	9
EMC2281	B12	58	F	Endometrium	endometrioid adenocarcinoma	G1	T1	N0	M0	9
EMC2281	B13	55	F	Endometrium	endometrioid adenocarcinoma	G1	T1	N0	M0	9
EMC2281	B14	52	F	Endometrium	endometrioid adenocarcinoma	G1	T1	N0	M0	8
EMC2281	B15	38	F	Endometrium	endometrioid adenocarcinoma	G1	T1	N0	M0	8
EMC2281	B16	43	F	Endometrium	endometrioid adenocarcinoma	G1	T1	N0	M0	9
EMC2281	B17	45	F	Endometrium	endometrioid adenocarcinoma	G1	T1	N0	M0	9
EMC2281	B18	46	F	Endometrium	endometrioid adenocarcinoma	G1	T1	N0	M0	8
EMC2281	B19	43	F	Endometrium	endometrioid adenocarcinoma	G1	T1	N0	M0	9
EMC2281	C1	60	F	Endometrium	endometrioid adenocarcinoma	G1	T2	N0	M0	9
EMC2281	C2	65	F	Endometrium	endometrioid adenocarcinoma	G1	T1	N0	M0	9
EMC2281	C3	47	F	Endometrium	endometrioid adenocarcinoma	G1	T1	N0	M0	8
EMC2281	C4	47	F	Endometrium	endometrioid adenocarcinoma	G1	T2	N0	M0	8
EMC2281	C5	43	F	Endometrium	endometrioid adenocarcinoma	G1	T1	N0	M0	9
EMC2281	C6	48	F	Endometrium	endometrioid adenocarcinoma	G1	T1	N0	M0	8
EMC2281	C7	58	F	Endometrium	endometrioid adenocarcinoma	G1	T2	N0	M0	9
EMC2281	C8	45	F	Endometrium	endometrioid adenocarcinoma	G1	T1	N0	M0	8
EMC2281	C9	47	F	Endometrium	endometrioid adenocarcinoma	G1	T2	N1	M0	12
EMC2281	C10	47	F	Endometrium	endometrioid adenocarcinoma	G1	T3	N1	M0	12
EMC2281	C11	67	F	Endometrium	endometrioid adenocarcinoma	G1	T2	N0	M0	9
EMC2281	C12	48	F	Endometrium	endometrioid adenocarcinoma	G1	T1	N0	M0	9
EMC2281	C13	44	F	Endometrium	endometrioid adenocarcinoma	G1	T1	N0	M0	9
EMC2281	C14	48	F	Endometrium	endometrioid adenocarcinoma	G1	T1	N0	M0	8
EMC2281	C15	46	F	Endometrium	endometrioid adenocarcinoma	G1	T1	N0	M0	9
EMC2281	C16	51	F	Endometrium	endometrioid adenocarcinoma	G1	T2	N0	M0	8
EMC2281	C17	48	F	Endometrium	endometrioid adenocarcinoma	G1	T1	N0	M0	9
EMC2281	C18	57	F	Endometrium	endometrioid adenocarcinoma	G1	T1	N0	M0	8
EMC2281	C19	46	F	Endometrium	endometrioid adenocarcinoma	G1	T1	N1	M0	12
EMC2281	D1	63	F	Endometrium	endometrioid adenocarcinoma	G1	T1	N0	M0	9
EMC2281	D2	50	F	Endometrium	endometrioid adenocarcinoma	G1	T1	N0	M0	8
EMC2281	D3	53	F	Endometrium	endometrioid adenocarcinoma	G1	T1	N0	M0	9
EMC2281	D4	53	F	Endometrium	endometrioid adenocarcinoma	G1	T1	N0	M0	8
EMC2281	D5	65	F	Endometrium	endometrioid adenocarcinoma	G1	T1	N1	M0	9
EMC2281	D6	39	F	Endometrium	endometrioid adenocarcinoma	G1	T1	N0	M0	9
EMC2281	D7	51	F	Endometrium	endometrioid adenocarcinoma	G1	T1	N0	M0	9
EMC2281	D8	48	F	Endometrium	endometrioid adenocarcinoma	G1	T2	N0	M0	9
EMC2281	D9	47	F	Endometrium	endometrioid adenocarcinoma	G1	T1	N0	M0	9
EMC2281	D10	58	F	Endometrium	endometrioid adenocarcinoma	G1	T1	N0	M0	8
EMC2281	D11	49	F	Endometrium	endometrioid adenocarcinoma	G1	T1	N0	M0	9
EMC2281	D12	46	F	Endometrium	endometrioid adenocarcinoma	G1	T1	N0	M0	8
EMC2281	D13	48	F	Endometrium	endometrioid adenocarcinoma	G1	T1	N0	M0	9
EMC2281	D14	48	F	Endometrium	endometrioid adenocarcinoma	G1	T1	N0	M0	8
EMC2281	D15	38	F	Endometrium	endometrioid adenocarcinoma	G1	T1	N0	M0	9
EMC2281	D16	44	F	Endometrium	endometrioid adenocarcinoma	G1	T1	N0	M0	9
EMC2281	D17	49	F	Endometrium	endometrioid adenocarcinoma	G1	T1	N0	M0	8
EMC2281	D18	60	M	Endometrium	endometrioid adenocarcinoma	G1	T1	N0	M0	9
EMC2281	D19	53	F	Endometrium	endometrioid adenocarcinoma	G1	T1	N0	M0	8
EMC2281	E1	37	F	Endometrium	endometrioid adenocarcinoma	G1	T2	N0	M0	9
EMC2281	E2	45	F	Endometrium	endometrioid adenocarcinoma	G1	T1	N0	M0	9
EMC2281	E3	49	F	Endometrium	endometrioid adenocarcinoma	G1	T1	N0	M0	8
EMC2281	E4	67	F	Endometrium	endometrioid adenocarcinoma	G1	T2	N0	M0	9
EMC2281	E5	47	F	Endometrium	endometrioid adenocarcinoma	G1	T1	N0	M0	8
EMC2281	E6	58	F	Endometrium	endometrioid adenocarcinoma	G1	T1	N1	M0	9
EMC2281	E7	46	F	Endometrium	endometrioid adenocarcinoma	G1	T1	N0	M0	8
EMC2281	E8	52	F	Endometrium	endometrioid adenocarcinoma	G1	T1	N0	M0	9
EMC2281	E9	54	F	Endometrium	endometrioid adenocarcinoma	G1	T1	N0	M0	9
EMC2281	E10	49	F	Endometrium	endometrioid adenocarcinoma	G1	T1	N0	M0	8
EMC2281	E11	64	F	Endometrium	endometrioid adenocarcinoma	G1	T1	N0	M0	9
EMC2281	E12	49	F	Endometrium	endometrioid adenocarcinoma	G1	T2	N0	M0	8
EMC2281	E13	53	F	Endometrium	endometrioid adenocarcinoma	G1	T1	N0	M0	9
EMC2281	E14	49	F	Endometrium	endometrioid adenocarcinoma	G1	T1	N0	M0	8
EMC2281	E15	55	F	Endometrium	endometrioid adenocarcinoma	G1	T1	N0	M0	9
EMC2281	E16	61	F	Endometrium	endometrioid adenocarcinoma	G1	T1	N0	M0	9
EMC2281	E17	48	F	Endometrium	endometrioid adenocarcinoma	G1	T1	N1	M0	12
EMC2281	E18	35	F	Endometrium	endometrioid adenocarcinoma	G1	T1	N0	M0	9
EMC2281	E19	44	F	Endometrium	endometrioid adenocarcinoma	G1	T1	N0	M0	9
EMC2281	F1	47	F	Endometrium	endometrioid adenocarcinoma	G1	T1	N0	M0	9
EMC2281	F2	58	F	Endometrium	endometrioid adenocarcinoma	G1	T1	N0	M0	8
EMC2281	F3	40	F	Endometrium	endometrioid adenocarcinoma	G1	T1	N0	M0	9
EMC2281	F4	51	F	Endometrium	endometrioid adenocarcinoma	G1	T1	N0	M0	9
EMC2281	F5	55	F	Endometrium	endometrioid adenocarcinoma	G1	T3	N1	M0	12
EMC2281	F6	52	F	Endometrium	endometrioid adenocarcinoma	G1	T1	N0	M0	9
EMC2281	F7	53	F	Endometrium	endometrioid adenocarcinoma	G1	T1	N0	M0	8
EMC2281	F8	62	F	Endometrium	endometrioid adenocarcinoma	G1	T1	N0	M0	9
EMC2281	F9	51	F	Endometrium	endometrioid adenocarcinoma	G1	T1	N0	M0	9
EMC2281	F10	61	F	Endometrium	endometrioid adenocarcinoma	G1	T1	N0	M0	8
EMC2281	F11	59	F	Endometrium	endometrioid adenocarcinoma	G1	T1	N0	M0	8
EMC2281	F12	48	F	Endometrium	endometrioid adenocarcinoma	G2	T1	N0	M0	9
EMC2281	F13	37	F	Endometrium	endometrioid adenocarcinoma	G2	T1	N0	M0	9
EMC2281	F14	34	F	Endometrium	endometrioid adenocarcinoma	G2	T1	N0	M0	9
EMC2281	F15	34	F	Endometrium	endometrioid adenocarcinoma	G2	T1	N0	M0	8
EMC2281	F16	57	F	Endometrium	endometrioid adenocarcinoma	G2	T1	N0	M0	9
EMC2281	F17	45	F	Endometrium	endometrioid adenocarcinoma	G2	T1	N0	M0	9
EMC2281	F18	48	F	Endometrium	endometrioid adenocarcinoma	G2	T1	N0	M0	9
EMC2281	F19	66	F	Endometrium	endometrioid adenocarcinoma	G2	T1	N0	M0	8
EMC2281	G1	73	F	Endometrium	endometrioid adenocarcinoma	G2	T2	N0	M0	9
EMC2281	G2	57	F	Endometrium	endometrioid adenocarcinoma	G2	T1	N0	M0	9
EMC2281	G3	62	F	Endometrium	endometrioid adenocarcinoma	G2	T1	N0	M0	9
EMC2281	G4	49	F	Endometrium	endometrioid adenocarcinoma	G2	T1	N0	M0	9
EMC2281	G5	45	F	Endometrium	endometrioid adenocarcinoma	G2	T1	N0	M0	8
EMC2281	G6	58	F	Endometrium	endometrioid adenocarcinoma	G2	T1	N0	M0	9
EMC2281	G7	61	F	Endometrium	endometrioid adenocarcinoma	G2	T2	N1	M0	12
EMC2281	G8	43	F	Endometrium	endometrioid adenocarcinoma	G2	T2	N1	M0	9
EMC2281	G9	51	F	Endometrium	endometrioid adenocarcinoma	G2	T2	N1	M0	8
EMC2281	G10	45	F	Endometrium	endometrioid adenocarcinoma	G2	T1	N0	M0	9
EMC2281	G11	64	F	Endometrium	endometrioid adenocarcinoma	G2	T1	N0	M0	9
EMC2281	G12	55	F	Endometrium	endometrioid adenocarcinoma	G2	T2	N1	M0	12
EMC2281	G13	55	F	Endometrium	endometrioid adenocarcinoma	G2	T2	N1	M0	12
EMC2281	G14	55	F	Endometrium	endometrioid adenocarcinoma	G2	T1	N0	M0	8
EMC2281	G15	65	F	Endometrium	endometrioid adenocarcinoma	G2	T1	N0	M0	9
EMC2281	G16	60	F	Endometrium	endometrioid adenocarcinoma	G2	T1	N0	M0	9
EMC2281	G17	65	F	Endometrium	endometrioid adenocarcinoma	G2	T1	N0	M0	9
EMC2281	G18	58	F	Endometrium	endometrioid adenocarcinoma	G2	T1	N0	M0	8
EMC2281	G19	48	F	Endometrium	endometrioid adenocarcinoma	G2	T3	N0	M0	9
EMC2281	H1	57	F	Endometrium	endometrioid adenocarcinoma	G2	T1	N0	M0	9
EMC2281	H3	54	F	Endometrium	endometrioid adenocarcinoma	G2	T2	N0	M0	8
EMC2281	H4	60	F	Endometrium	endometrioid adenocarcinoma	G2	T1	N0	M0	9
EMC2281	H5	48	F	Endometrium	endometrioid adenocarcinoma	G2	T1	N0	M0	9
EMC2281	H6	70	F	Endometrium	endometrioid adenocarcinoma	G2	T4	N0	M0	8
EMC2281	H7	56	F	Endometrium	endometrioid adenocarcinoma	G2	T1	N0	M0	9
EMC2281	H8	52	F	Endometrium	endometrioid adenocarcinoma	G2	T2	N0	M0	9
EMC2281	H9	43	F	Endometrium	endometrioid adenocarcinoma	G2	T2	N0	M0	8
EMC2281	H10	48	F	Endometrium	endometrioid adenocarcinoma	G2	T1	N0	M0	8
EMC2281	H11	48	F	Endometrium	endometrioid adenocarcinoma	G2	T1	N0	M0	9
EMC2281	H12	43	F	Endometrium	endometrioid adenocarcinoma	G2	T1	N0	M0	9
EMC2281	H13	52	F	Endometrium	endometrioid adenocarcinoma	G2	T2	N0	M0	9
EMC2281	H14	67	F	Endometrium	endometrioid adenocarcinoma	G2	T1	N0	M0	8
EMC2281	H15	73	F	Endometrium	endometrioid adenocarcinoma	G2	T2	N1	M0	12
EMC2281	H16	55	F	Endometrium	endometrioid adenocarcinoma	G2	T2	N0	M0	8
EMC2281	H17	55	F	Endometrium	endometrioid adenocarcinoma	G2	T1	N1	M0	12
EMC2281	H18	59	F	Endometrium	endometrioid adenocarcinoma	G2	T1	N0	M0	8
EMC2281	H19	55	F	Endometrium	endometrioid adenocarcinoma	G2	T1	N0	M0	9
EMC2281	I1	58	F	Endometrium	endometrioid adenocarcinoma	G2	T1	N0	M0	8
EMC2281	I2	56	F	Endometrium	endometrioid adenocarcinoma	G2	T1	N0	M0	9
EMC2281	I3	51	F	Endometrium	endometrioid adenocarcinoma	G2	T1	N0	M0	9
EMC2281	I4	41	F	Endometrium	endometrioid adenocarcinoma	G2	T1	N0	M0	9
EMC2281	I5	55	F	Endometrium	endometrioid adenocarcinoma	G2	T1	N1	M0	12
EMC2281	I6	44	F	Endometrium	endometrioid adenocarcinoma	G2	T1	N0	M0	9
EMC2281	I7	36	F	Endometrium	endometrioid adenocarcinoma	G2	T1	N0	M0	8
EMC2281	I8	42	F	Endometrium	endometrioid adenocarcinoma	G2	T1	N0	M0	9
EMC2281	I9	58	F	Endometrium	endometrioid adenocarcinoma	G2	T1	N1	M0	12
EMC2281	I10	49	F	Endometrium	endometrioid adenocarcinoma	G2	T1	N0	M0	8
EMC2281	I11	63	F	Endometrium	endometrioid adenocarcinoma	G2	T1	N0	M0	9
EMC2281	I12	53	F	Endometrium	endometrioid adenocarcinoma	G2	T1	N0	M0	8
EMC2281	I13	57	F	Endometrium	endometrioid adenocarcinoma	G2	T1	N1	M0	12
EMC2281	I14	58	F	Endometrium	endometrioid adenocarcinoma	G2	T1	N0	M0	9
EMC2281	I15	51	F	Endometrium	endometrioid adenocarcinoma	G2	T2	N0	M0	9
EMC2281	I16	63	F	Endometrium	endometrioid adenocarcinoma	G2	T1	N0	M0	9
EMC2281	I17	48	F	Endometrium	endometrioid adenocarcinoma	G2	T1	N0	M0	8
EMC2281	I18	69	F	Endometrium	endometrioid adenocarcinoma	G2	T1	N0	M0	9
EMC2281	I19	62	F	Endometrium	endometrioid adenocarcinoma	G2	T1	N0	M0	9
EMC2281	J1	50	F	Endometrium	endometrioid adenocarcinoma	G2	T1	N0	M0	9
EMC2281	J2	55	F	Endometrium	endometrioid adenocarcinoma	G2	T1	N0	M0	8
EMC2281	J3	60	F	Endometrium	endometrioid adenocarcinoma	G2	T1	N0	M0	9
EMC2281	J4	39	F	Endometrium	endometrioid adenocarcinoma	G2	T1	N0	M0	8
EMC2281	J5	46	F	Endometrium	endometrioid adenocarcinoma	G3	T1	N0	M0	8
EMC2281	J6	57	F	Endometrium	endometrioid adenocarcinoma	G3	T1	N0	M0	8
EMC2281	J7	48	F	Endometrium	endometrioid adenocarcinoma	G3	T4	N0	M0	9
EMC2281	J8	34	F	Endometrium	endometrioid adenocarcinoma	G3	T1	N0	M0	8
EMC2281	J9	51	F	Endometrium	endometrioid adenocarcinoma	G3	T1	N0	M0	9
EMC2281	J10	45	F	Endometrium	endometrioid adenocarcinoma	G3	T2	N1	M0	12
EMC2281	J11	46	F	Endometrium	endometrioid adenocarcinoma	G3	T1	N0	M0	12
EMC2281	J12	57	F	Endometrium	endometrioid adenocarcinoma	G3	T3	N1	M0	9
EMC2281	J13	43	F	Endometrium	endometrioid adenocarcinoma	G3	T1	N1	M0	8
EMC2281	J14	58	F	Endometrium	endometrioid adenocarcinoma	G3	T1	N0	M0	9
EMC2281	J15	59	F	Endometrium	endometrioid adenocarcinoma	G3	T4	N0	M0	9
EMC2281	J16	57	F	Endometrium	endometrioid adenocarcinoma	G3	T1	N0	M0	9
EMC2281	J17	50	F	Endometrium	endometrioid adenocarcinoma	G3	T1	N0	M0	9
EMC2281	J18	57	F	Endometrium	endometrioid adenocarcinoma	G3	T2	N0	M0	8
EMC2281	J19	55	F	Endometrium	endometrioid adenocarcinoma	G3	T3	N0	M0	9
EMC2281	K1	52	F	Endometrium	endometrioid adenocarcinoma	G3	T1	N0	M0	9
EMC2281	K2	52	F	Endometrium	endometrioid adenocarcinoma	G3	T2	N0	M0	9
EMC2281	K3	57	F	Endometrium	endometrioid adenocarcinoma	G3	T1	N0	M0	8
EMC2281	K4	50	F	Endometrium	endometrioid adenocarcinoma	G3	T2	N0	M0	9
EMC2281	K5	55	F	Endometrium	endometrioid adenocarcinoma	G3	T3	N1	M0	9
EMC2281	K6	68	F	Endometrium	endometrioid adenocarcinoma	G3	T2	N0	M0	9
EMC2281	K7	53	F	Endometrium	endometrioid adenocarcinoma	G3	T1	N0	M0	9
EMC2281	K8	56	F	Endometrium	endometrioid adenocarcinoma	G3	T2	N1	M0	12
EMC2281	K9	57	F	Endometrium	endometrioid adenocarcinoma	G3	T1	N0	M0	8
EMC2281	K10	57	F	Endometrium	endometrioid adenocarcinoma	G3	T1	N0	M0	8
EMC2281	K11	48	F	Endometrium	endometrioid adenocarcinoma	G3	T1	N0	M0	8
EMC2281	K12	61	F	Endometrium	endometrioid adenocarcinoma	G3	T1	N0	M0	9
EMC2281	K13	53	F	Endometrium	endometrioid adenocarcinoma	G3	T1	N0	M0	9
EMC2281	K14	42	F	Endometrium	endometrioid adenocarcinoma	G3	T1	N0	M0	8
EMC2281	K15	52	F	Endometrium	endometrioid adenocarcinoma	G3	T2	N0	M0	9
EMC2281	K16	61	F	Endometrium	endometrioid adenocarcinoma	G3	T3	N1	M0	12
EMC2281	K17	75	F	Endometrium	endometrioid adenocarcinoma	G3	T1	N0	M0	8
EMC2281	K18	55	F	Endometrium	endometrioid adenocarcinoma	G3	T1	N0	M0	9
EMC2281	K19	52	F	Endometrium	endometrioid adenocarcinoma	G3	T1	N0	M0	9
EMC2281	L1	49	F	Endometrium	endometrioid adenocarcinoma	G3	T2	N1	M0	12
EMC2281	L2	53	F	Endometrium	endometrioid adenocarcinoma	G3	T1	N0	M0	9
EMC2281	L3	53	F	Endometrium	endometrioid adenocarcinoma	G3	T1	N0	M0	8
EMC2281	L4	58	F	Endometrium	endometrioid adenocarcinoma	G3	T1	N0	M0	8
EMC2281	L5	36	F	Endometrium	endometrioid adenocarcinoma	G3	T1	N0	M0	9
EMC2281	L6	50	F	Endometrium	endometrioid adenocarcinoma	G3	T1	N0	M0	8
EMC2281	L7	71	F	Endometrium	endometrioid adenocarcinoma	G3	T1	N1	M0	12
EMC2281	L8	75	F	Endometrium	endometrioid adenocarcinoma	G3	T1	N0	M0	8
EMC2281	L9	71	F	Endometrium	endometrioid adenocarcinoma	G3	T1	N1	M0	9
EMC2281	L10	66	F	Endometrium	endometrioid adenocarcinoma	G3	T1	N0	M0	8
EMC2281	L11	53	F	Endometrium	endometrioid adenocarcinoma	G3	T1	N0	M0	9
EMC2281	L12	68	F	Endometrium	endometrioid adenocarcinoma	G3	T1	N1	M0	12
EMC2281	L13	52	F	Endometrium	endometrioid adenocarcinoma	G3	T1	N0	M0	9
EMC2281	L14	57	F	Endometrium	endometrioid adenocarcinoma	G3	T1	N0	M0	9
EMC2281	L15	52	F	Endometrium	endometrioid adenocarcinoma	G3	T2	N0	M0	8
EMC2281	L16	51	F	Endometrium	endometrioid adenocarcinoma	G3	T1	N0	M0	8
EMC2281	L17	55	F	Endometrium	endometrioid adenocarcinoma	G3	T1	N0	M0	9
EMC2281	L18	58	F	Endometrium	endometrioid adenocarcinoma	G3	T1	N0	M0	9
EMC2281	L19	59	F	Endometrium	endometrioid adenocarcinoma	G3	T1	N0	M0	8
In-house patients				Endometrium	normal					4
In-house patients				Endometrium	normal					6
In-house patients				Endometrium	normal					4
In-house patients				Endometrium	normal					4
In-house patients				Endometrium	normal					8
In-house patients				Endometrium	endometrioid adenocarcinoma		T1	N0	M0	8
In-house patients				Endometrium	endometrioid adenocarcinoma		T1	N0	M0	9
In-house patients				Endometrium	endometrioid adenocarcinoma		T1	N0	M0	12
In-house patients				Endometrium	endometrioid adenocarcinoma		T2	N0	M0	8
In-house patients				Endometrium	endometrioid adenocarcinoma		T1	N0	M0	12

## Sheet: Sheet2
T1	N1	M0
T1	N0	M0
T1	N0	M0
T1	N0	M0
T1	N0	M0
T3	N0	M0
T1	N0	M0
T1	N0	M0
T1	N0	M0
T1	N0	M0
T1	N0	M0
T1	N0	M0
T1	N0	M0
T1	N0	M0
T1	N0	M0
T1	N0	M0
T1	N0	M0
T2	N0	M0
T2	N0	M0
T2	N0	M0
T2	N0	M0
T1	N0	M0
T2	N1	M0
T1	N0	M0
T2	N0	M0
T2	N0	M0
T1	N0	M0
T2	N0	M0
T1	N0	M0
T1	N0	M0
T1	N1	M0
T1	N0	M0
T1	N0	M0
T1	N0	M0
T1	N0	M0
T1	N0	M0
T2	N1	M0
T1	N0	M0
T1	N0	M0
T2	N1	M0
T2	N1	M0
T1	N0	M0
T2	N0	M0
T2	N0	M0
T1	N0	M0
T1	N0	M0
T2	N0	M0
T2	N0	M0
T2	N0	M0
T3	N0	M0
T1	N0	M0
T1	N0	M0
T1	N0	M0
T2	N0	M0
T1	N0	M0
T1	N0	M0
T3	N0	M0
T2	N1	M0
T1	N0	M0
T3	N1	M0
T1	N0	M0
T1	N1	M0
T2	N0	M0
T1	N0	M0
T1	N0	M0
T1	N0	M0
T1	N0	M0
T1	N1	M0
T1	N0	M0
T1	N0	M0
T1	N0	M0
T1	N0	M0
T1	N0	M0
T2	N0	M0
T1	N0	M0
T3	N0	M0
T2	N0	M0
T1	N1	M0
T1	N0	M0
T1	N0	M0
T2	N1	M0
T1	N0	M0
T3	N1	M0
T1	N0	M0
T1	N0	M0
T1	N0	M0
T2	N1	M0
T2	N0	M0
T2	N0	M0
T1	N0	M0
T1	N0	M0
T1	N0	M0
T1	N0	M0
T1	N0	M0
T2	N0	M0
T2	N0	M0
T1	N0	M0
