# Supplementary material for: Expression Profile and Molecular Basis of Cyclin-Dependent Kinases Regulatory Subunit 2 in Endometrial Carcinoma Detected by Diversified Methods
Source: Pathol Oncol Res. 2022 May 27;28:1610307. doi: 10.3389/pore.2022.1610307 (PMC9184457; doi:10.3389/pore.2022.1610307)
Supplement: Supplementary file 6 [file Table1.XLSX]

## Sheet: TCGA-UCEC-clinical
Supplementary Table 1. Clinical information of endometrial carcinoma patients from TCGA database
bcr_patient_barcode	bcr_patient_uuid	icd_o_3_histology	tissue_prospective_collection_indicator	tissue_retrospective_collection_indicator	days_to_birth	gender	menopause_status	height	weight	race_list	ethnicity	other_dx	history_of_neoadjuvant_treatment	vital_status	days_to_last_followup	days_to_last_known_alive	days_to_death	person_neoplasm_cancer_status	tumor_tissue_site	tumor_tissue_site_other	histological_type	days_to_initial_pathologic_diagnosis	age_at_initial_pathologic_diagnosis	year_of_initial_pathologic_diagnosis	initial_pathologic_diagnosis_method	init_pathology_dx_method_other	surgical_approach	peritoneal_wash	pct_tumor_invasion	neoplasm_histologic_grade	residual_tumor	total_pelv_lnr	pln_pos_light_micro	pln_pos_ihc	total_pelv_lnp	total_aor_lnr	aln_pos_light_micro	aln_pos_ihc	total_aor-lnp	postoperative_rx_tx	radiation_therapy	colorectal_cancer	diabetes	horm_ther	hypertension	birth_control_pill_history_usage_category	pregnancies	primary_therapy_outcome_success	prior_tamoxifen_administered_usage_category
TCGA-2E-A9G8	9583C10B-B21A-4863-98FA-61E735E64EA5	8380-03-01	NO	YES	NA	FEMALE	Post (prior bilateral ovariectomy OR >12 mo since LMP with no prior hysterectomy)	157	71	BLACK OR AFRICAN AMERICAN	NOT HISPANIC OR LATINO	Yes	No	Alive	1065	NA	NA	TUMOR FREE	Endometrial		Endometrioid endometrial adenocarcinoma	0	59	2011	Office Endometrial Biopsy		Minimally Invasive		280	G2	R0	19	0	0	0	9	0	0	0	NO	YES	NO	NO	No, I have never taken menopausal hormone therapy.	NO	Never Used	2	Progressive Disease	Never Used
TCGA-4E-A92E	B43DE98D-4BB1-41A1-91F2-CE4E7EA4D0CA	8380-03-01	YES	NO	-19818	FEMALE	Post (prior bilateral ovariectomy OR >12 mo since LMP with no prior hysterectomy)	162	76	BLACK OR AFRICAN AMERICAN	NOT HISPANIC OR LATINO	No	No	Alive	0	NA	NA	TUMOR FREE	Endometrial		Endometrioid endometrial adenocarcinoma	0	54	2013	Tumor resection		open	negative	NA	G1	R0	4	0	0	0	2	0	0	0			NO	NO	No, I have never taken menopausal hormone therapy.	NO	Never Used	1	Complete Remission/Response	Never Used
TCGA-5B-A90C	16AC4341-CF8F-45E2-B90B-2D12D5F74A59	8380-03-01	NO	YES	-25518	FEMALE	Post (prior bilateral ovariectomy OR >12 mo since LMP with no prior hysterectomy)	158	98	BLACK OR AFRICAN AMERICAN	NOT HISPANIC OR LATINO	No	No	Alive	883	NA	NA	TUMOR FREE	Endometrial		Endometrioid endometrial adenocarcinoma	0	69	2011	Office Endometrial Biopsy		Minimally Invasive		NA	G2		42	0	NA	0	NA	NA	NA	NA	NO	YES	NO	NO		YES		2
TCGA-5S-A9Q8	8751429B-4A11-451E-B978-DC9E9DB0EB36	8380-03-01	YES	NO	-18785	FEMALE		162	86	BLACK OR AFRICAN AMERICAN	NOT HISPANIC OR LATINO	No	No	Alive	33	NA	NA		Endometrial		Endometrioid endometrial adenocarcinoma	0	51	2013	Excisional Biopsy		open		50	G2	R0	5	0	0	0	0	NA	NA	NA	YES	NO	NO	YES		NO		0		Never Used
TCGA-A5-A0G1	53707bb3-426a-43cb-830f-3eeed930295f	8441-03-01	NO	YES	-24477	FEMALE	Post (prior bilateral ovariectomy OR >12 mo since LMP with no prior hysterectomy)	168	59	WHITE	NOT HISPANIC OR LATINO	No	No	Dead	NA	NA	3251	TUMOR FREE	Endometrial		Serous endometrial adenocarcinoma	0	67	1996	Office Endometrial Biopsy		open		10	G3	R0	10	0	0	0	4	0	0	0
TCGA-A5-A0G2	4abbd258-0f0c-4428-901d-625d47ad363a	8441-03-01	NO	YES	-20953	FEMALE	Post (prior bilateral ovariectomy OR >12 mo since LMP with no prior hysterectomy)	152	60	ASIAN	NOT HISPANIC OR LATINO	No	No	Alive	4054	4144	NA	WITH TUMOR	Endometrial		Serous endometrial adenocarcinoma	0	57	1997	Office Endometrial Biopsy		open		NA	G3	R0	0	0	0	0	0	0	0	0
TCGA-A5-A0G3	8432401d-799f-4f2f-b536-e79e1e8be064	8441-03-01	NO	YES	-22421	FEMALE	Post (prior bilateral ovariectomy OR >12 mo since LMP with no prior hysterectomy)	165	64	BLACK OR AFRICAN AMERICAN		No	No	Alive	1079	NA	NA	WITH TUMOR	Endometrial		Serous endometrial adenocarcinoma	0	61	2007	Office Endometrial Biopsy		open		50	G3	R0	3	0	2	2	2	0	2	2
TCGA-A5-A0G5	4806d9a6-e65d-4a82-b422-1b287980a0c6	8310-03-01	NO	YES	-26827	FEMALE	Post (prior bilateral ovariectomy OR >12 mo since LMP with no prior hysterectomy)	160	48	BLACK OR AFRICAN AMERICAN		No	No	Alive	790	NA	NA	TUMOR FREE	Endometrial		Serous endometrial adenocarcinoma	0	73	2008	Office Endometrial Biopsy		open	negative	NA	G3	R0	21	0	0	0	9	0	0	0
TCGA-A5-A0G9	45d58088-d3f4-4eb0-b75c-bcb98c0981dc	8380-03-01	NO	YES	-29122	FEMALE	Post (prior bilateral ovariectomy OR >12 mo since LMP with no prior hysterectomy)	172	82	WHITE		No	No	Alive	2165	NA	NA	TUMOR FREE	Endometrial		Endometrioid endometrial adenocarcinoma	0	79	2004	Office Endometrial Biopsy		open	negative	70	G3	R0	7	0	0	0	5	0	0	0
TCGA-A5-A0GA	71fed998-8fac-4e6b-b38a-22c83e05e958	8380-03-01	NO	YES	-24659	FEMALE	Post (prior bilateral ovariectomy OR >12 mo since LMP with no prior hysterectomy)	170	90	WHITE	NOT HISPANIC OR LATINO	No	No	Dead	NA	NA	543	WITH TUMOR	Endometrial		Endometrioid endometrial adenocarcinoma	0	67	2006	Dilation and curettage procedure		open		46	G3	R0	3	3	0	3	3	3	0	3
TCGA-A5-A0GB	2f4458b6-3caf-4e33-890e-a04722badd1b	8380-03-01	NO	YES	-23883	FEMALE	Post (prior bilateral ovariectomy OR >12 mo since LMP with no prior hysterectomy)	165	122	WHITE		No	No	Alive	275	NA	NA	TUMOR FREE	Endometrial		Endometrioid endometrial adenocarcinoma	0	65	2008	Office Endometrial Biopsy		open		NA	G3	R0	5	0	0	0	10	0	0	0
TCGA-A5-A0GD	1486a031-b74d-4976-8b0b-4569e6978f49	8380-03-01	NO	YES	-27399	FEMALE	Post (prior bilateral ovariectomy OR >12 mo since LMP with no prior hysterectomy)	163	74	WHITE		No	No	Alive	98	NA	NA	TUMOR FREE	Endometrial		Endometrioid endometrial adenocarcinoma	0	75	1999	Office Endometrial Biopsy		open	negative	NA	G2	R0	9	0	0	0	3	0	0	0
TCGA-A5-A0GE	a587e62e-430e-4f1b-82b7-6fbe856fdaf1	8380-03-01	NO	YES	-14170	FEMALE	Pre (<6 months since LMP AND no prior bilateral ovariectomy AND not on estrogen replacement)	155	57	ASIAN	NOT HISPANIC OR LATINO	No	No	Alive	2717	NA	NA	TUMOR FREE	Endometrial		Endometrioid endometrial adenocarcinoma	0	38	2002	Office Endometrial Biopsy		open		NA	G2	R0	3	0	0	0	5	0	0	0
TCGA-A5-A0GG	a8614c49-c7f1-4de9-bd2f-4764b094d604	8380-03-01	NO	YES	-27809	FEMALE	Post (prior bilateral ovariectomy OR >12 mo since LMP with no prior hysterectomy)	160	64	BLACK OR AFRICAN AMERICAN	NOT HISPANIC OR LATINO	No	No	Alive	2517	NA	NA	TUMOR FREE	Endometrial		Endometrioid endometrial adenocarcinoma	0	76	2003	Office Endometrial Biopsy		open		10	G1	R0	13	0	0	0	2	0	0	0
TCGA-A5-A0GH	32e33897-29c8-48f2-b833-98f37204e0e7	8380-03-01	NO	YES	-21090	FEMALE	Post (prior bilateral ovariectomy OR >12 mo since LMP with no prior hysterectomy)	163	55	WHITE	NOT HISPANIC OR LATINO	No	No	Alive	1672	NA	NA	TUMOR FREE	Endometrial		Endometrioid endometrial adenocarcinoma	0	57	2004	Office Endometrial Biopsy		open		33	G3	R0	NA	0	0	0	NA	0	0	0
TCGA-A5-A0GI	3b21b47e-a15c-4b10-9702-62a14afdfb8c	8380-03-01	NO	YES	-23195	FEMALE	Post (prior bilateral ovariectomy OR >12 mo since LMP with no prior hysterectomy)	168	66	WHITE	NOT HISPANIC OR LATINO	Yes	No	Alive	1750	NA	NA	TUMOR FREE	Endometrial		Endometrioid endometrial adenocarcinoma	0	63	2005	Office Endometrial Biopsy		open		19	G2	R0	6	0	0	0	1	0	0	0
TCGA-A5-A0GJ	94817e78-78f5-4556-9394-610df65605e2	8380-03-01	NO	YES	-16421	FEMALE	Post (prior bilateral ovariectomy OR >12 mo since LMP with no prior hysterectomy)	163	115	WHITE	NOT HISPANIC OR LATINO	No	No	Alive	1447	NA	NA	TUMOR FREE	Endometrial		Endometrioid endometrial adenocarcinoma	0	44	2005	Office Endometrial Biopsy		open		0	G2	R0	4	0	0	0	3	0	0	0
TCGA-A5-A0GM	976bb47a-d999-4e24-ad08-452fea73c846	8380-03-01	NO	YES	-19452	FEMALE	Post (prior bilateral ovariectomy OR >12 mo since LMP with no prior hysterectomy)	160	97	WHITE	NOT HISPANIC OR LATINO	Yes	No	Alive	1448	NA	NA	TUMOR FREE	Endometrial		Endometrioid endometrial adenocarcinoma	0	53	2006	Office Endometrial Biopsy		open		49	G1	R0	5	0	0	0	0	0	0	0
TCGA-A5-A0GN	a2a2dbda-d10c-49c4-86a8-61baf6160cda	8380-03-01	NO	YES	-24020	FEMALE	Post (prior bilateral ovariectomy OR >12 mo since LMP with no prior hysterectomy)	164	68	WHITE	NOT HISPANIC OR LATINO	No	No	Alive	1477	NA	NA	TUMOR FREE	Endometrial		Endometrioid endometrial adenocarcinoma	0	65	2006	Office Endometrial Biopsy		open		56	G1	R0	5	0	0	0	0	0	0	0
TCGA-A5-A0GP	0547cdfa-c488-4da0-9bb5-4cc63a637179	8380-03-01	NO	YES	-21365	FEMALE	Post (prior bilateral ovariectomy OR >12 mo since LMP with no prior hysterectomy)	160	60	ASIAN	NOT HISPANIC OR LATINO	No	No	Alive	1087	NA	NA	TUMOR FREE	Endometrial		Endometrioid endometrial adenocarcinoma	0	58	2007	Office Endometrial Biopsy		open		NA	G1	R0	1	0	0	0	1	0	0	0
TCGA-A5-A0GQ	c8d672ed-9910-4f80-b222-38c833f55850	8380-03-01	NO	YES	-28078	FEMALE	Post (prior bilateral ovariectomy OR >12 mo since LMP with no prior hysterectomy)	150	57	WHITE	NOT HISPANIC OR LATINO	No	No	Alive	1167	NA	NA	TUMOR FREE	Endometrial		Endometrioid endometrial adenocarcinoma	0	76	2007	Office Endometrial Biopsy		open		50	G1	R0	2	0	0	0	0	NA	NA	NA
TCGA-A5-A0GR	82c51af5-4ba2-48fe-b5e2-a0f1c9d68f34	8380-03-01	NO	YES	-25353	FEMALE	Post (prior bilateral ovariectomy OR >12 mo since LMP with no prior hysterectomy)	177	88	BLACK OR AFRICAN AMERICAN	NOT HISPANIC OR LATINO	No	No	Alive	780	NA	NA	TUMOR FREE	Endometrial		Endometrioid endometrial adenocarcinoma	0	69	2008	Office Endometrial Biopsy		open		10	G2	R0	0	0	0	0	3	0	0	0
TCGA-A5-A0GU	adc22472-e31d-419f-aeae-cb01b9423343	8380-03-01	NO	YES	-21192	FEMALE	Post (prior bilateral ovariectomy OR >12 mo since LMP with no prior hysterectomy)	160	95	WHITE		No	No	Alive	496	NA	NA	TUMOR FREE	Endometrial		Endometrioid endometrial adenocarcinoma	0	58	2009	Office Endometrial Biopsy		open		18	G1	R0	10	0	0	0	0	0	0	0
TCGA-A5-A0GV	5e3b981e-73fe-4cc9-8c89-b420e8e2f426	8380-03-01	NO	YES	-24540	FEMALE	Post (prior bilateral ovariectomy OR >12 mo since LMP with no prior hysterectomy)	158	63	WHITE	NOT HISPANIC OR LATINO	No	No	Alive	486	NA	NA	TUMOR FREE	Endometrial		Endometrioid endometrial adenocarcinoma	0	67	2009	Office Endometrial Biopsy		open	negative	NA	G1	R0	21	0	0	0	0	NA	NA	NA
TCGA-A5-A0GW	5b6b9d0f-787c-4ae9-afd4-de7ce6c57a42	8380-03-01	NO	YES	-17092	FEMALE	Post (prior bilateral ovariectomy OR >12 mo since LMP with no prior hysterectomy)	142	49	ASIAN	NOT HISPANIC OR LATINO	No	No	Alive	385	NA	NA	TUMOR FREE	Endometrial		Endometrioid endometrial adenocarcinoma	0	46	2009	Office Endometrial Biopsy		open		7	G3	R0	4	0	0	0	5	0	0	0
TCGA-A5-A0GX	553f0ccd-4e6f-4ae2-9b39-97529eb3d826	8380-03-01	NO	YES	-19625	FEMALE	Post (prior bilateral ovariectomy OR >12 mo since LMP with no prior hysterectomy)	164	108	WHITE		No	No	Alive	925	NA	NA	TUMOR FREE	Endometrial		Endometrioid endometrial adenocarcinoma	0	53	2005	Office Endometrial Biopsy		open		10	G2	R0	0	0	0	0	0	0	0	0
TCGA-A5-A0R6	39609d3c-f5d3-4bc4-b356-1403c6dd1cb5	8441-03-01	NO	YES	-23449	FEMALE	Post (prior bilateral ovariectomy OR >12 mo since LMP with no prior hysterectomy)	157	68	WHITE	HISPANIC OR LATINO	No	No	Alive	369	NA	NA	TUMOR FREE	Endometrial		Serous endometrial adenocarcinoma	0	64	2009	Office Endometrial Biopsy		open		82	G3	R0	17	1	0	1	3	0	0	0
TCGA-A5-A0R7	02b25675-094d-4098-96da-51d121380fec	8380-03-01	NO	YES	-20250	FEMALE	Post (prior bilateral ovariectomy OR >12 mo since LMP with no prior hysterectomy)	165	136	WHITE	NOT HISPANIC OR LATINO	No	No	Alive	40	NA	NA	TUMOR FREE	Endometrial		Endometrioid endometrial adenocarcinoma	0	55	2010	Office Endometrial Biopsy		open		40	G2	R0	8	0	0	0	8	0	0	0
TCGA-A5-A0R8	06d16b6b-9ca6-4cec-a785-f27aa4323cec	8380-03-01	NO	YES	-29777	FEMALE	Post (prior bilateral ovariectomy OR >12 mo since LMP with no prior hysterectomy)	160	62	WHITE	NOT HISPANIC OR LATINO	No	No	Alive	126	NA	NA	TUMOR FREE	Endometrial		Endometrioid endometrial adenocarcinoma	0	81	2010	Office Endometrial Biopsy		open		57	G2	R0	7	0	0	0	0	0	0	0
TCGA-A5-A0R9	284174fd-1320-4617-9e99-75bd75df9bf3	8380-03-01	NO	YES	-18982	FEMALE	Post (prior bilateral ovariectomy OR >12 mo since LMP with no prior hysterectomy)	163	145	WHITE	NOT HISPANIC OR LATINO	No	No	Alive	294	NA	NA	TUMOR FREE	Endometrial		Endometrioid endometrial adenocarcinoma	0	51	2009	Office Endometrial Biopsy		open		49	G2	R0	4	0	0	0	0	0	0	0
TCGA-A5-A0RA	afd710b8-d172-4ac4-9973-e969db1ed231	8380-03-01	NO	YES	-25060	FEMALE	Post (prior bilateral ovariectomy OR >12 mo since LMP with no prior hysterectomy)	155	113	WHITE	NOT HISPANIC OR LATINO	No	No	Alive	556	NA	NA	TUMOR FREE	Endometrial		Endometrioid endometrial adenocarcinoma	0	68	2009	Dilation and curettage procedure		open		75	G2	R0	6	0	0	0	0	0	0	0
TCGA-A5-A0VO	0648f046-2206-4b97-9b6e-419c2e325b6d	8380-03-01	NO	YES	-23547	FEMALE	Post (prior bilateral ovariectomy OR >12 mo since LMP with no prior hysterectomy)	163	86	WHITE	NOT HISPANIC OR LATINO	No	No	Alive	128	NA	NA	TUMOR FREE	Endometrial		Endometrioid endometrial adenocarcinoma	0	64	2010	Office Endometrial Biopsy		open		64	G2	R0	5	0	0	0	4	0	0	0
TCGA-A5-A0VP	2db0fb62-64ce-457c-9e22-dd05ef59f684	8380-03-01	NO	YES	-27335	FEMALE	Post (prior bilateral ovariectomy OR >12 mo since LMP with no prior hysterectomy)	163	58	WHITE	NOT HISPANIC OR LATINO	No	No	Alive	928	NA	NA	TUMOR FREE	Endometrial		Endometrioid endometrial adenocarcinoma	0	74	2008	Office Endometrial Biopsy		open		NA	G3	R0	14	0	0	0	0	0	0	0
TCGA-A5-A0VQ	23489245-48d7-4f19-8a42-e23b1181412b	8380-03-01	NO	YES	-22995	FEMALE	Post (prior bilateral ovariectomy OR >12 mo since LMP with no prior hysterectomy)	158	89		HISPANIC OR LATINO	No	No	Alive	177	NA	NA	TUMOR FREE	Endometrial		Endometrioid endometrial adenocarcinoma	0	62	2010	Office Endometrial Biopsy		open		36	G3	R0	12	0	0	0	12	0	0	0
TCGA-A5-A1OF	286c112d-7b73-40a1-b23c-99911388fdef	8441-03-01	YES	NO	-17308	FEMALE	Post (prior bilateral ovariectomy OR >12 mo since LMP with no prior hysterectomy)	155	70		HISPANIC OR LATINO	No	No	Alive	241	NA	NA	TUMOR FREE	Endometrial		Mixed serous and endometrioid	0	47	2010	Office Endometrial Biopsy		open		13	G3	R0	4	0	0	0	3	0	0	0
TCGA-A5-A1OG	5c3f826c-b447-457d-a90e-715bad3c7118	8441-03-01	YES	NO	-23956	FEMALE	Post (prior bilateral ovariectomy OR >12 mo since LMP with no prior hysterectomy)	158	64	ASIAN	NOT HISPANIC OR LATINO	No	No	Alive	348	NA	NA	WITH TUMOR	Endometrial		Serous endometrial adenocarcinoma	0	65	2010	Dilation and curettage procedure		open		70	G3	R0	3	3	0	3	4	4	0	4
TCGA-A5-A1OH	9BCE44A2-DCEE-4D1A-A522-C2BCB9A8E025	8441-03-01	NO	YES	-31451	FEMALE	Post (prior bilateral ovariectomy OR >12 mo since LMP with no prior hysterectomy)	155	59	WHITE		No	No	Alive	539	NA	NA	TUMOR FREE	Endometrial		Serous endometrial adenocarcinoma	0	86	2010	Office Endometrial Biopsy		open	positive	100	G3	R0	0	0	0	0	0	0	0	0	YES	YES	NO	NO	Yes, I have taken menopausal hormone therapy in the past, but no longer do.	YES	Former User	4+	Complete Remission/Response	Never Used
TCGA-A5-A1OJ	0f361166-2b7d-4ef5-9f8f-ee2488548a0b	8380-03-01	YES	NO	-11635	FEMALE	Pre (<6 months since LMP AND no prior bilateral ovariectomy AND not on estrogen replacement)	155	94	ASIAN	NOT HISPANIC OR LATINO	No	No	Alive	292	NA	NA	TUMOR FREE	Endometrial		Endometrioid endometrial adenocarcinoma	0	31	2010	Dilation and curettage procedure		open		10	G2	R0	17	0	0	0	0	NA	NA	NA
TCGA-A5-A1OK	2fe46394-cfc5-44bb-81a9-e438a0126f5b	8380-03-01	YES	NO	-23179	FEMALE	Post (prior bilateral ovariectomy OR >12 mo since LMP with no prior hysterectomy)	165	87	WHITE	NOT HISPANIC OR LATINO	Yes	No	Alive	244	NA	NA	TUMOR FREE	Endometrial		Endometrioid endometrial adenocarcinoma	0	63	2010	Dilation and curettage procedure		open		100	G3	R0	13	0	0	0	3	0	0	0
TCGA-A5-A2K2	840FF11F-F991-4E1B-861B-98D236D573D3	8441-03-01	NO	YES	-28456	FEMALE	Post (prior bilateral ovariectomy OR >12 mo since LMP with no prior hysterectomy)	155	50	WHITE	NOT HISPANIC OR LATINO	No	No	Alive	2769	NA	NA	TUMOR FREE	Endometrial		Serous endometrial adenocarcinoma	0	77	2003	Office Endometrial Biopsy		open		49	G3	R0	6	0	0	0	0	NA	NA	NA
TCGA-A5-A2K3	C3096984-BD11-44A0-8EE0-47F07AD04D81	8441-03-01	NO	YES	-24907	FEMALE	Post (prior bilateral ovariectomy OR >12 mo since LMP with no prior hysterectomy)	160	80	WHITE	NOT HISPANIC OR LATINO	No	No	Alive	1409	NA	NA	TUMOR FREE	Endometrial		Serous endometrial adenocarcinoma	0	68	2007	Office Endometrial Biopsy		open		0	G3	R0	9	0	0	0	0	NA	NA	NA
TCGA-A5-A2K4	C4F8F33F-A07C-4DFB-BE24-C52D577BD640	8441-03-01	NO	YES	-25270	FEMALE	Post (prior bilateral ovariectomy OR >12 mo since LMP with no prior hysterectomy)	168	51	WHITE		No	No	Dead	NA	NA	871	WITH TUMOR	Endometrial		Serous endometrial adenocarcinoma	0	69	2009	Tumor resection		open		53	G3	R1	0	0	0	0	0	0	0	0
TCGA-A5-A2K5	CF77AFE9-3785-45D4-BA2A-61C9CB706225	8380-03-01	YES	NO	-28057	FEMALE	Post (prior bilateral ovariectomy OR >12 mo since LMP with no prior hysterectomy)	163	127	WHITE	NOT HISPANIC OR LATINO	No	No	Alive	162	NA	NA		Endometrial		Endometrioid endometrial adenocarcinoma	0	76	2011	Office Endometrial Biopsy		open		49	G3	R0	4	0	0	0	0	NA	NA	NA
TCGA-A5-A2K7	F42868C0-FF59-438B-90A7-489AEA678DE9	8380-03-01	YES	NO	-14980	FEMALE	Pre (<6 months since LMP AND no prior bilateral ovariectomy AND not on estrogen replacement)	157	72		HISPANIC OR LATINO	No	No	Alive	157	NA	NA	TUMOR FREE	Endometrial		Endometrioid endometrial adenocarcinoma	0	41	2011	Office Endometrial Biopsy		open		50	G3	R0	11	0	0	0	7	0	0	0
TCGA-A5-A3LO	2A2BC155-CA7C-48B2-BB77-CCFD6313710A	8380-03-01	YES	NO	-23401	FEMALE	Post (prior bilateral ovariectomy OR >12 mo since LMP with no prior hysterectomy)	168	103	WHITE	NOT HISPANIC OR LATINO	No	No	Alive	223	NA	NA	TUMOR FREE	Endometrial		Endometrioid endometrial adenocarcinoma	0	64	2011	Dilation and curettage procedure		open	negative	65	G3	R0	7	0	0	0	6	0	0	0
TCGA-A5-A3LP	9BECF65D-01F2-4E84-A256-106002E22526	8441-03-01	YES	NO	-27131	FEMALE	Post (prior bilateral ovariectomy OR >12 mo since LMP with no prior hysterectomy)	159	46	WHITE	NOT HISPANIC OR LATINO	No	No	Alive	230	NA	NA	TUMOR FREE	Endometrial		Serous endometrial adenocarcinoma	0	74	2011	Office Endometrial Biopsy		Minimally Invasive	negative	90	G3	R0	6	0	0	0	0	0	0	0
TCGA-A5-A7WJ	A3E728CE-0874-4F4B-A83D-8C679F4BD938	8380-03-01	YES	NO	-23723	FEMALE	Post (prior bilateral ovariectomy OR >12 mo since LMP with no prior hysterectomy)	170	64	BLACK OR AFRICAN AMERICAN	NOT HISPANIC OR LATINO	No	No	Alive	341	NA	NA	TUMOR FREE	Endometrial		Endometrioid endometrial adenocarcinoma	0	64	2012	Office Endometrial Biopsy		Minimally Invasive	negative	39	G2	R0	2	0	0	0	3	0	0	0	NO	NO	NO	NO	No, I have never taken menopausal hormone therapy.	YES	Never Used	1	Complete Remission/Response	Never Used
TCGA-A5-A7WK	DED408EE-053A-43ED-9BCF-1D15CD203051	8441-03-01	YES	NO	-26044	FEMALE	Post (prior bilateral ovariectomy OR >12 mo since LMP with no prior hysterectomy)	168	97	BLACK OR AFRICAN AMERICAN	NOT HISPANIC OR LATINO	No	No	Alive	248	NA	NA	TUMOR FREE	Endometrial		Mixed serous and endometrioid	0	71	2013	Office Endometrial Biopsy		Minimally Invasive	negative	49	G3	R0	0	0	0	0	0	0	0	0	YES	NO	NO	YES		NO	Never Used	4+	Complete Remission/Response	Never Used
TCGA-A5-AB3J	8A67ED86-156F-4B45-B460-000FE33DA26B	8380-03-01	YES	NO	-19020	FEMALE	Peri (6-12 months since last menstrual period)	160	59	BLACK OR AFRICAN AMERICAN	NOT HISPANIC OR LATINO	Yes	No	Alive	251	NA	NA	TUMOR FREE	Endometrial		Endometrioid endometrial adenocarcinoma	0	52	2013	Other method, specify:	Cervical polypectomy	open		49	G2	R0	6	0	0	0	4	0	0	0	YES	YES	NO	YES	No, I have never taken menopausal hormone therapy.	YES	Never Used	0	Complete Remission/Response	Never Used
TCGA-AJ-A23M	d39df936-4bc6-404d-9e1d-f6416cc5a34c	8441-03-01	NO	YES	-22430	FEMALE	Post (prior bilateral ovariectomy OR >12 mo since LMP with no prior hysterectomy)	152	141	WHITE		No	No	Alive	36	NA	NA	WITH TUMOR	Endometrial		Serous endometrial adenocarcinoma	0	61	2010			open	positive	NA	G3		4	0	NA	NA	0	NA	NA	NA
TCGA-AJ-A23N	5D39E9A2-1073-4DB2-B02E-DB05D59563A7	8441-03-01	YES	NO	-25772	FEMALE	Post (prior bilateral ovariectomy OR >12 mo since LMP with no prior hysterectomy)	NA	NA	WHITE		No	No	Alive	33	NA	NA	WITH TUMOR	Endometrial		Serous endometrial adenocarcinoma	0	70	2011	Cytology (e.g. Peritoneal or pleural fluid)			negative	27	G3	R2	0	NA	NA	NA	0	NA	NA	NA			NO
TCGA-AJ-A23O	70b4b353-10d4-49d0-bcc1-855616d8c8cc	8380-03-01	NO	YES	-25433	FEMALE	Post (prior bilateral ovariectomy OR >12 mo since LMP with no prior hysterectomy)	157	60	WHITE	NOT HISPANIC OR LATINO	No	No	Alive	60	NA	NA	TUMOR FREE	Endometrial		Endometrioid endometrial adenocarcinoma	0	69	2010	Dilation and curettage procedure			negative	81	G3	R0	15	0	NA	NA	4	0	NA	NA
TCGA-AJ-A2QK	DE5ABE44-6D9D-4797-A57A-5ADFD71383F0	8380-03-01	YES	NO	-23945	FEMALE	Post (prior bilateral ovariectomy OR >12 mo since LMP with no prior hysterectomy)	155	119	WHITE	HISPANIC OR LATINO	No	No	Alive	12	NA	NA	TUMOR FREE	Endometrial		Endometrioid endometrial adenocarcinoma	0	65	2011	Dilation and curettage procedure				25	G3	R0	18	0	NA	0	6	0	NA	0
TCGA-AJ-A2QL	9002FC6C-26DE-4B8F-8985-A4814CD3DAF7	8380-03-01	YES	NO	-22057	FEMALE	Post (prior bilateral ovariectomy OR >12 mo since LMP with no prior hysterectomy)	163	112	WHITE	NOT HISPANIC OR LATINO	No	No	Alive	49	NA	NA	WITH TUMOR	Endometrial		Endometrioid endometrial adenocarcinoma	0	60	2011	Office Endometrial Biopsy		Minimally Invasive	negative	NA	G3		18	0	1	1	7	0	0	0
TCGA-AJ-A2QM	D9F4A2C1-AC6D-48C6-95FE-FFBC2FA08268	8441-03-01	YES	NO	-24776	FEMALE	Post (prior bilateral ovariectomy OR >12 mo since LMP with no prior hysterectomy)	170	74	WHITE	NOT HISPANIC OR LATINO	Yes	No	Alive	26	NA	NA	TUMOR FREE	Endometrial		Serous endometrial adenocarcinoma	0	67	2011	Office Endometrial Biopsy		open	negative	NA	G3		20	0	0	0	13	0	0	0
TCGA-AJ-A2QN	E00F6DC5-BC8B-472D-BAC3-C7823364F01E	8380-03-01	YES	NO	-21915	FEMALE	Post (prior bilateral ovariectomy OR >12 mo since LMP with no prior hysterectomy)	170	132	WHITE		No	No	Alive	73	NA	NA	TUMOR FREE	Endometrial		Endometrioid endometrial adenocarcinoma	0	60	2010	Dilation and curettage procedure		Minimally Invasive	negative	NA	G3	R0	4	0	NA	0	8	0	NA	0
TCGA-AJ-A2QO	DCF1BEB9-BCE4-4F4C-98DD-1226D8E0C125	8380-03-01	YES	NO	-31222	FEMALE	Post (prior bilateral ovariectomy OR >12 mo since LMP with no prior hysterectomy)	165	67	WHITE		No	No	Alive	92	NA	NA	TUMOR FREE	Endometrial		Endometrioid endometrial adenocarcinoma	0	85	2011	Office Endometrial Biopsy		Minimally Invasive	negative	84	G3		11	0	NA	0	5	0	NA	0
TCGA-AJ-A3BD	AB68CD1B-5075-4B30-A829-D6D0F95871CB	8460-03-01	YES	NO	-20998	FEMALE	Post (prior bilateral ovariectomy OR >12 mo since LMP with no prior hysterectomy)	152	85	WHITE	NOT HISPANIC OR LATINO	No	No	Alive	15	NA	NA	TUMOR FREE	Endometrial		Serous endometrial adenocarcinoma	0	57	2011	Office Endometrial Biopsy		open	negative	NA	G3	R0	17	3	0	3	9	2	0	2
TCGA-AJ-A3BF	40287CDC-19DD-4370-A6A0-F324960E1148	8460-03-01	YES	NO	-23906	FEMALE	Post (prior bilateral ovariectomy OR >12 mo since LMP with no prior hysterectomy)	170	113	WHITE	NOT HISPANIC OR LATINO	No	No	Alive	34	NA	NA	TUMOR FREE	Endometrial		Serous endometrial adenocarcinoma	0	65	2011	Dilation and curettage procedure		open	negative	NA	G3	R0	43	2	0	2	14	6	0	6
TCGA-AJ-A3BG	77ED36AD-222F-4693-8668-0ECF9073D6E8	8380-03-01	YES	NO	-23861	FEMALE	Post (prior bilateral ovariectomy OR >12 mo since LMP with no prior hysterectomy)	163	66	WHITE	NOT HISPANIC OR LATINO	Yes	No	Alive	23	NA	NA	TUMOR FREE	Endometrial		Mixed serous and endometrioid	0	65	2011	Office Endometrial Biopsy		open	negative	33	G3	R0	13	0	0	0	4	0	0	0
TCGA-AJ-A3BH	A7D07151-5FC8-4C2A-A1CD-E7C7A2A9A7A7	8380-03-01	YES	NO	NA	FEMALE	Post (prior bilateral ovariectomy OR >12 mo since LMP with no prior hysterectomy)	157	71	WHITE	NOT HISPANIC OR LATINO	No	No	Alive	NA	NA	NA	TUMOR FREE	Endometrial		Endometrioid endometrial adenocarcinoma	NA	NA	2011			open		69	G3	R0	1	0	NA	NA	NA	NA	NA	NA
TCGA-AJ-A3BI	525FB4FC-2167-4506-B4FA-FB896BF64CD0	8380-03-01	YES	NO	-24623	FEMALE	Post (prior bilateral ovariectomy OR >12 mo since LMP with no prior hysterectomy)	157	100	WHITE	NOT HISPANIC OR LATINO	No	No	Alive	68	NA	NA	TUMOR FREE	Endometrial		Endometrioid endometrial adenocarcinoma	0	67	2011	Office Endometrial Biopsy		Minimally Invasive	negative	15	G3	R0	10	0	NA	0	6	0	NA	0
TCGA-AJ-A3BK	503E6C30-1B62-4F85-BCB4-E34C009894AB	8380-03-01	NO	YES	-24943	FEMALE	Post (prior bilateral ovariectomy OR >12 mo since LMP with no prior hysterectomy)	163	92	WHITE	NOT HISPANIC OR LATINO	No	No	Alive	51	NA	NA	TUMOR FREE	Endometrial		Endometrioid endometrial adenocarcinoma	0	68	2010	Office Endometrial Biopsy		Minimally Invasive	negative	66	G3	R0	22	0	NA	0	0	NA	NA	NA
TCGA-AJ-A3EJ	672DE064-3378-4004-A3EA-F79885E10D78	8441-03-01	YES	NO	-27317	FEMALE	Post (prior bilateral ovariectomy OR >12 mo since LMP with no prior hysterectomy)	168	73	WHITE	NOT HISPANIC OR LATINO	No	No	Dead	NA	NA	50	WITH TUMOR	Endometrial		Mixed serous and endometrioid	0	74	2010	Office Endometrial Biopsy			negative	85	G3	R0	26	9	NA	9	11	2	NA	2
TCGA-AJ-A3EK	14DB56EF-EC5E-4775-A229-5D83E58E027C	8441-03-01	YES	NO	-19609	FEMALE	Peri (6-12 months since last menstrual period)	157	60	WHITE	HISPANIC OR LATINO	No	No	Alive	64	NA	NA	TUMOR FREE	Endometrial		Endometrioid endometrial adenocarcinoma	0	53	2011	Office Endometrial Biopsy		Minimally Invasive	negative	5	G3		10	0	NA	0	9	0	NA	0
TCGA-AJ-A3EL	23E1D96E-6175-4145-8267-8F0A88F54C4D	8380-03-01	YES	NO	-17442	FEMALE	Pre (<6 months since LMP AND no prior bilateral ovariectomy AND not on estrogen replacement)	155	57	NATIVE HAWAIIAN OR OTHER PACIFIC ISLANDER		No	No	Alive	65	NA	NA	TUMOR FREE	Endometrial		Endometrioid endometrial adenocarcinoma	0	47	2010	Dilation and curettage procedure		Minimally Invasive	negative	6	G3	R0	15	0	NA	0	13	0	NA	0
TCGA-AJ-A3EM	C856E031-BBD0-431F-B44F-B3AD9B39AF7B	8380-03-01	YES	NO	-25557	FEMALE	Post (prior bilateral ovariectomy OR >12 mo since LMP with no prior hysterectomy)	165	82	WHITE		No	No	Alive	50	NA	NA	TUMOR FREE	Endometrial		Endometrioid endometrial adenocarcinoma	0	69	2011	Dilation and curettage procedure		Minimally Invasive	negative	3.6	G3	R0	6	0	NA	0	8	0	NA	0
TCGA-AJ-A3I9	E5D64754-15E8-494E-B7F7-25CF2819FE4C	8380-03-01	YES	NO	-19139	FEMALE	Post (prior bilateral ovariectomy OR >12 mo since LMP with no prior hysterectomy)	160	72	WHITE	NOT HISPANIC OR LATINO	No	No	Alive	39	NA	NA	TUMOR FREE	Endometrial		Endometrioid endometrial adenocarcinoma	0	52	2011	Office Endometrial Biopsy		Minimally Invasive		NA	G3	R0	11	0	0	0	7	0	0	0
TCGA-AJ-A3IA	8A0A58A0-5C12-4366-AF43-4FD25F8FF454	8380-03-01	YES	NO	-28470	FEMALE	Post (prior bilateral ovariectomy OR >12 mo since LMP with no prior hysterectomy)	157	58	WHITE	NOT HISPANIC OR LATINO	Yes	No	Alive	28	NA	NA	TUMOR FREE	Endometrial		Serous endometrial adenocarcinoma	0	77	2011	Office Endometrial Biopsy		Minimally Invasive	negative	88	G3	R0	17	0	0	0	9	0	0	0
TCGA-AJ-A3NC	C8FB94DD-C535-48F4-9419-AAC2BF47BBB4	8380-03-01	YES	NO	-23353	FEMALE	Post (prior bilateral ovariectomy OR >12 mo since LMP with no prior hysterectomy)	168	110	WHITE		No	No	Alive	210	NA	NA	TUMOR FREE	Endometrial		Endometrioid endometrial adenocarcinoma	0	63	2011	Office Endometrial Biopsy		Minimally Invasive	negative	21	G3	R0	13	0	0	0	0	NA	NA	NA
TCGA-AJ-A3NE	1DCF33E9-4C9B-4B2B-914E-15E6BE5DCD07	8380-03-01	YES	NO	-16957	FEMALE	Pre (<6 months since LMP AND no prior bilateral ovariectomy AND not on estrogen replacement)	160	80	WHITE	NOT HISPANIC OR LATINO	No	No	Alive	78	NA	NA	TUMOR FREE	Endometrial		Endometrioid endometrial adenocarcinoma	0	46	2011	Office Endometrial Biopsy		Minimally Invasive	negative	4	G3	R0	24	0	NA	0	12	0	NA	0
TCGA-AJ-A3NF	9FCBEF9E-2CCA-4033-B574-DAAB2A42198B	8441-03-01	YES	NO	-22210	FEMALE	Post (prior bilateral ovariectomy OR >12 mo since LMP with no prior hysterectomy)	160	117	WHITE	NOT HISPANIC OR LATINO	No	No	Alive	41	NA	NA		Endometrial		Serous endometrial adenocarcinoma	0	60	2011	Dilation and curettage procedure		Minimally Invasive	negative	54	G3	R0	23	1	0	1	9	0	0	0
TCGA-AJ-A3NG	1ADDCD66-79AB-4976-9679-37F0F31BA1DF	8441-03-01	YES	NO	-30351	FEMALE	Post (prior bilateral ovariectomy OR >12 mo since LMP with no prior hysterectomy)	155	93	WHITE	NOT HISPANIC OR LATINO	No	No	Alive	52	NA	NA	TUMOR FREE	Endometrial		Mixed serous and endometrioid	0	83	2011	Office Endometrial Biopsy		Minimally Invasive	negative	60	G3	R0	10	0	NA	0	7	0	NA	0
TCGA-AJ-A3NH	7186180A-688A-4FCC-9A67-166EFF032E4B	8441-03-01	YES	NO	-32871	FEMALE	Post (prior bilateral ovariectomy OR >12 mo since LMP with no prior hysterectomy)	162	65	WHITE	NOT HISPANIC OR LATINO	Yes	No	Alive	1	NA	NA	TUMOR FREE	Endometrial		Serous endometrial adenocarcinoma	0	90	2011	Dilation and curettage procedure		Minimally Invasive	positive	NA	G3	R0	0	NA	NA	NA	0	NA	NA	NA
TCGA-AJ-A3OJ	76F98002-E8DF-4DFA-926E-8BB2D5114966	8380-03-01	YES	NO	-19826	FEMALE	Indeterminate (neither Pre or Postmenopausal)	157	104	WHITE	NOT HISPANIC OR LATINO	No	No	Alive	59	NA	NA	TUMOR FREE	Endometrial		Endometrioid endometrial adenocarcinoma	0	54	2011	Office Endometrial Biopsy		Minimally Invasive	negative	95	G3	R0	14	0	NA	0	11	0	NA	0
TCGA-AJ-A3OK	12DF24C6-1229-4777-AD90-7DD66259B65F	8441-03-01	YES	NO	-26851	FEMALE	Post (prior bilateral ovariectomy OR >12 mo since LMP with no prior hysterectomy)	160	75	WHITE		No	No	Alive	142	NA	NA	TUMOR FREE	Endometrial		Serous endometrial adenocarcinoma	0	73	2011	Office Endometrial Biopsy		Minimally Invasive	negative	20	G3	R0	21	0	NA	0	3	0	NA	0
TCGA-AJ-A3OL	7F91A0C5-D639-48EA-B3F7-B6F385E047ED	8380-03-01	YES	NO	-20115	FEMALE	Post (prior bilateral ovariectomy OR >12 mo since LMP with no prior hysterectomy)	160	64	WHITE	NOT HISPANIC OR LATINO	No	No	Alive	57	NA	NA	TUMOR FREE	Endometrial		Endometrioid endometrial adenocarcinoma	0	55	2011	Dilation and curettage procedure			negative	80	G3	R0	9	0	NA	0	6	0	NA	0
TCGA-AJ-A3QS	69FC74BC-E961-40E2-9169-D7B51658EB10	8441-03-01	YES	NO	-21162	FEMALE	Post (prior bilateral ovariectomy OR >12 mo since LMP with no prior hysterectomy)	165	71	BLACK OR AFRICAN AMERICAN	NOT HISPANIC OR LATINO	No	No	Alive	56	NA	NA	TUMOR FREE	Endometrial		Serous endometrial adenocarcinoma	0	57	2011	Office Endometrial Biopsy			negative	0	G3	R0	1	1	NA	1	6	0	NA	0			NO	YES		YES		3		Never Used
TCGA-AJ-A3TW	9EE944EF-4293-4228-B750-CC34AB388EB3	8441-03-01	YES	NO	-28559	FEMALE	Post (prior bilateral ovariectomy OR >12 mo since LMP with no prior hysterectomy)	160	55	WHITE	NOT HISPANIC OR LATINO	No	No	Alive	52	NA	NA	TUMOR FREE	Endometrial		Serous endometrial adenocarcinoma	0	78	2012	Office Endometrial Biopsy			negative	NA	G3	R0	18	0	NA	0	1	0	NA	0			NO
TCGA-AJ-A5DV	C7B3AC87-5260-4042-895A-279CD8CDA620	8380-03-01	YES	NO	-23892	FEMALE	Post (prior bilateral ovariectomy OR >12 mo since LMP with no prior hysterectomy)	160	147	BLACK OR AFRICAN AMERICAN	NOT HISPANIC OR LATINO	No	No	Alive	148	NA	NA	TUMOR FREE	Endometrial		Endometrioid endometrial adenocarcinoma	0	65	2012	Other method, specify:	Biopsy, NOS		negative	3	G3	RX	5	0	NA	0	0	NA	NA	NA			NO	YES	No, I have never taken menopausal hormone therapy.	YES	Never Used	4+	Complete Remission/Response	Never Used
TCGA-AJ-A5DW	C0B684D1-B96C-4420-9285-172402B7B123	8380-03-01	YES	NO	-20711	FEMALE	Post (prior bilateral ovariectomy OR >12 mo since LMP with no prior hysterectomy)	167	109	BLACK OR AFRICAN AMERICAN	NOT HISPANIC OR LATINO	No	No	Alive	71	NA	NA	TUMOR FREE	Endometrial		Endometrioid endometrial adenocarcinoma	0	56	2012	Other method, specify:	Biopsy, NOS			NA	G2	R0	12	0	0	0	13	0	NA	0
TCGA-AJ-A8CT	6C2232B2-80CE-4156-A0B4-FFA411B0963E	8380-03-01	YES	NO	-21515	FEMALE	Post (prior bilateral ovariectomy OR >12 mo since LMP with no prior hysterectomy)	165	115	BLACK OR AFRICAN AMERICAN		No	No	Alive	82	NA	NA	TUMOR FREE	Endometrial		Endometrioid endometrial adenocarcinoma	0	58	2012	Dilation and curettage procedure		Minimally Invasive	negative	17	G1	R0	18	0	NA	0	0	NA	NA	NA			NO							Never Used
TCGA-AJ-A8CV	4557D1FB-9786-4780-BD33-02E9DA04B7E3	8380-03-01	YES	NO	-21336	FEMALE	Post (prior bilateral ovariectomy OR >12 mo since LMP with no prior hysterectomy)	156	86	BLACK OR AFRICAN AMERICAN		No	No	Alive	71	NA	NA	TUMOR FREE	Endometrial		Endometrioid endometrial adenocarcinoma	0	58	2011	Office Endometrial Biopsy		Minimally Invasive		65	G2	R0	14	0	NA	0	0	NA	NA	NA			NO						Complete Remission/Response	Never Used
TCGA-AJ-A8CW	43E08773-767E-4B81-94E4-8848565C23E9	8380-03-01	YES	NO	-23554	FEMALE	Post (prior bilateral ovariectomy OR >12 mo since LMP with no prior hysterectomy)	168	134	BLACK OR AFRICAN AMERICAN	NOT HISPANIC OR LATINO	No	No	Alive	4	NA	NA	TUMOR FREE	Endometrial		Endometrioid endometrial adenocarcinoma	0	64	2011	Tumor resection		open	negative	6	G2	R0	28	0	NA	0	0	NA	NA	NA			NO							Never Used
TCGA-AP-A051	b045f24b-f822-4df9-9ffa-47308edcec8c	8380-03-01	NO	YES	-25269	FEMALE	Post (prior bilateral ovariectomy OR >12 mo since LMP with no prior hysterectomy)	159	97	WHITE		No	No	Alive	2545	NA	NA	TUMOR FREE	Endometrial		Endometrioid endometrial adenocarcinoma	0	69	2003	Office Endometrial Biopsy		open	negative	37	G3	R0	0	NA	NA	NA	0	NA	NA	NA
TCGA-AP-A052	bd4284a7-260d-48b3-9b48-a1c578c30d27	8441-03-01	NO	YES	-21721	FEMALE	Post (prior bilateral ovariectomy OR >12 mo since LMP with no prior hysterectomy)	165	126	BLACK OR AFRICAN AMERICAN		No	No	Dead	NA	NA	669	WITH TUMOR	Endometrial		Serous endometrial adenocarcinoma	0	59	2004	Dilation and curettage procedure		open	negative	0	G3	R2	0	0	0	0	0	0	0	0
TCGA-AP-A053	af37d8f0-fea0-47f6-be0a-2fb55a5da5c4	8380-03-01	NO	YES	-32872	FEMALE	Post (prior bilateral ovariectomy OR >12 mo since LMP with no prior hysterectomy)	156	48	WHITE	NOT HISPANIC OR LATINO	Yes	No	Alive	0	NA	NA	TUMOR FREE	Endometrial		Endometrioid endometrial adenocarcinoma	0	90	2004	Office Endometrial Biopsy		open	negative	25	G3	R0	12	0	0	0	3	0	0	0
TCGA-AP-A054	d77e4dbc-b239-4742-8cb7-efd427010d13	8380-03-01	NO	YES	-23404	FEMALE	Post (prior bilateral ovariectomy OR >12 mo since LMP with no prior hysterectomy)	167	75	WHITE	NOT HISPANIC OR LATINO	No	No	Dead	NA	NA	709	WITH TUMOR	Endometrial		Endometrioid endometrial adenocarcinoma	0	64	2004	Dilation and curettage procedure		open	positive	100	G3	R1	22	1	0	1	4	0	0	0
TCGA-AP-A056	585a1f31-3804-43ca-81e9-4e571fe03642	8380-03-01	NO	YES	-23707	FEMALE	Post (prior bilateral ovariectomy OR >12 mo since LMP with no prior hysterectomy)	151	56	WHITE		No	No	Alive	2026	2096	NA	TUMOR FREE	Endometrial		Endometrioid endometrial adenocarcinoma	0	64	2004	Other method, specify:	Pap Smear	open	negative	96	G3	R0	20	0	0	0	18	0	0	0
TCGA-AP-A059	4549bff6-6886-4102-a1de-02691b664c52	8380-03-01	NO	YES	-25311	FEMALE	Post (prior bilateral ovariectomy OR >12 mo since LMP with no prior hysterectomy)	160	99	WHITE	NOT HISPANIC OR LATINO	No	No	Alive	1461	NA	NA	TUMOR FREE	Endometrial		Endometrioid endometrial adenocarcinoma	0	69	2006	Office Endometrial Biopsy		open	negative	12	G3	R0	13	0	0	0	6	0	0	0
TCGA-AP-A05A	c350b53b-3c27-4b9e-8b57-d7b6a1205a1f	8441-03-01	NO	YES	-29914	FEMALE	Post (prior bilateral ovariectomy OR >12 mo since LMP with no prior hysterectomy)	NA	NA	WHITE		No	No	Alive	1199	1634	NA	TUMOR FREE	Endometrial		Serous endometrial adenocarcinoma	0	81	2006	Dilation and curettage procedure		open	negative	91	G3	R0	6	0	0	0	0	0	0	0
TCGA-AP-A05D	f7e06a10-74ca-4f52-a944-b3f22c016998	8441-03-01	NO	YES	-24597	FEMALE	Post (prior bilateral ovariectomy OR >12 mo since LMP with no prior hysterectomy)	161	98	WHITE		Yes	No	Alive	1364	NA	NA	TUMOR FREE	Endometrial		Serous endometrial adenocarcinoma	0	67	2007	Office Endometrial Biopsy		open	negative	73	G3	R0	29	1	0	1	8	1	0	1
TCGA-AP-A05H	fe5f4822-37a3-4f9e-8d33-8b9f36bf6895	8441-03-01	NO	YES	-27744	FEMALE	Post (prior bilateral ovariectomy OR >12 mo since LMP with no prior hysterectomy)	153	89	WHITE		No	No	Alive	831	863	NA	TUMOR FREE	Endometrial		Serous endometrial adenocarcinoma	0	75	2008	Dilation and curettage procedure		Minimally Invasive	negative	61	G3	R0	24	0	0	0	7	0	0	0
TCGA-AP-A05J	38f9fe64-de79-498c-b3ca-1c83af0ed72a	8441-03-01	NO	YES	-24119	FEMALE	Post (prior bilateral ovariectomy OR >12 mo since LMP with no prior hysterectomy)	168	79	WHITE		No	No	Alive	639	NA	NA	TUMOR FREE	Endometrial		Serous endometrial adenocarcinoma	0	66	2008	Office Endometrial Biopsy		open	negative	0	G3	R0	14	0	0	0	1	0	0	0
TCGA-AP-A05N	08b11e0e-5b8e-45ea-9b6b-30e3185b03d7	8380-03-01	NO	YES	-21254	FEMALE	Pre (<6 months since LMP AND no prior bilateral ovariectomy AND not on estrogen replacement)	162	123	WHITE		No	No	Alive	239	394	NA	TUMOR FREE	Endometrial		Endometrioid endometrial adenocarcinoma	0	58	2009	Office Endometrial Biopsy		Minimally Invasive	negative	23	G1	R0	2	0	0	0	0	0	0	0
TCGA-AP-A05O	49431740-7ed1-4c67-8d66-730629825895	8380-03-01	NO	YES	-24978	FEMALE	Post (prior bilateral ovariectomy OR >12 mo since LMP with no prior hysterectomy)	158	103	WHITE		No	No	Alive	384	NA	NA	TUMOR FREE	Endometrial		Endometrioid endometrial adenocarcinoma	0	68	2009	Dilation and curettage procedure		Minimally Invasive	negative	80	G3	R0	23	0	0	0	0	NA	NA	NA
TCGA-AP-A05P	3cb83517-78a4-47b8-8b1e-57e765dbdd2e	8380-03-01	NO	YES	-20017	FEMALE	Pre (<6 months since LMP AND no prior bilateral ovariectomy AND not on estrogen replacement)	161	74	ASIAN	NOT HISPANIC OR LATINO	No	No	Alive	260	NA	NA	TUMOR FREE	Endometrial		Endometrioid endometrial adenocarcinoma	0	54	2009	Office Endometrial Biopsy		Minimally Invasive	negative	0	G1	R0	4	0	0	0	0	0	0	0
TCGA-AP-A0L8	9aa8c2b4-db32-4899-bf0c-d578cb175e90	8441-03-01	NO	YES	-25733	FEMALE	Post (prior bilateral ovariectomy OR >12 mo since LMP with no prior hysterectomy)	NA	61	BLACK OR AFRICAN AMERICAN		No	No	Dead	NA	NA	1484	WITH TUMOR	Endometrial		Serous endometrial adenocarcinoma	0	70	2000	Office Endometrial Biopsy		open	negative	87	G3	R0	6	0	0	0	6	1	0	1
TCGA-AP-A0L9	7b9947d5-e86b-4006-8890-ea5209584a88	8441-03-01	NO	YES	-26185	FEMALE	Post (prior bilateral ovariectomy OR >12 mo since LMP with no prior hysterectomy)	152	60	WHITE		No	No	Alive	3444	3456	NA	TUMOR FREE	Endometrial		Serous endometrial adenocarcinoma	0	71	2001	Office Endometrial Biopsy		open	negative	0	G3	R0	12	0	0	0	2	0	0	0
TCGA-AP-A0LD	1200c8b7-a058-4c01-bbe2-04ec09a65245	8380-03-01	NO	YES	-23216	FEMALE	Post (prior bilateral ovariectomy OR >12 mo since LMP with no prior hysterectomy)	158	68	WHITE		No	No	Alive	2907	3083	NA	TUMOR FREE	Endometrial		Endometrioid endometrial adenocarcinoma	0	63	2002	Dilation and curettage procedure		open	negative	87	G3	R0	20	0	0	0	12	0	0	0
TCGA-AP-A0LE	dcff8659-ecca-4798-80a3-dd6e7642ba2b	8380-03-01	NO	YES	-20967	FEMALE	Post (prior bilateral ovariectomy OR >12 mo since LMP with no prior hysterectomy)	160	75	WHITE		No	No	Alive	2986	NA	NA	TUMOR FREE	Endometrial		Endometrioid endometrial adenocarcinoma	0	57	2002	Office Endometrial Biopsy		open	negative	5	G3	R0	19	0	0	0	5	0	0	0
TCGA-AP-A0LF	748e38b1-2ead-4a0a-8881-d640617b856b	8380-03-01	NO	YES	-30027	FEMALE	Post (prior bilateral ovariectomy OR >12 mo since LMP with no prior hysterectomy)	161	72	WHITE	NOT HISPANIC OR LATINO	Yes	No	Alive	2845	NA	NA	WITH TUMOR	Endometrial		Endometrioid endometrial adenocarcinoma	0	82	2002	Office Endometrial Biopsy		open		17	G3	R2	32	14	0	14	10	0	0	0
TCGA-AP-A0LG	cca5717d-226d-4390-a99b-c7aed6d9d70e	8380-03-01	NO	YES	-20047	FEMALE	Post (prior bilateral ovariectomy OR >12 mo since LMP with no prior hysterectomy)	163	76	WHITE		No	No	Alive	2015	NA	NA	TUMOR FREE	Endometrial		Endometrioid endometrial adenocarcinoma	0	54	2002	Office Endometrial Biopsy		Minimally Invasive	negative	18	G3	R0	3	0	0	0	2	0	0	0
TCGA-AP-A0LH	7dce4215-01f6-43e9-9378-9e22c26c23a2	8441-03-01	NO	YES	-22169	FEMALE	Post (prior bilateral ovariectomy OR >12 mo since LMP with no prior hysterectomy)	164	83	WHITE	NOT HISPANIC OR LATINO	No	No	Dead	NA	NA	1106	WITH TUMOR	Endometrial		Mixed serous and endometrioid	0	60	2002	Dilation and curettage procedure		open	positive	0	G3	R0	17	0	0	0	14	0	0	0
TCGA-AP-A0LI	e1e8dc66-467c-48a5-be56-3db4f665b9f1	8441-03-01	NO	YES	-24573	FEMALE	Post (prior bilateral ovariectomy OR >12 mo since LMP with no prior hysterectomy)	161	86	BLACK OR AFRICAN AMERICAN		No	No	Alive	2602	NA	NA	TUMOR FREE	Endometrial		Serous endometrial adenocarcinoma	0	67	2003	Other method, specify:	Cervical biopsy	open	negative	83	G3	R2	26	NA	0	NA	3	2	0	2
TCGA-AP-A0LJ	b4a520ae-f259-48c8-823e-c10b9b8a133a	8380-03-01	NO	YES	-15577	FEMALE	Pre (<6 months since LMP AND no prior bilateral ovariectomy AND not on estrogen replacement)	152	80	WHITE		No	No	Alive	1421	NA	NA	TUMOR FREE	Endometrial		Endometrioid endometrial adenocarcinoma	0	42	2004	Office Endometrial Biopsy		open	negative	0	G1	R0	14	0	0	0	6	0	0	0
TCGA-AP-A0LL	d17668c4-5d66-4e16-8b70-b54616581aae	8380-03-01	NO	YES	-20700	FEMALE	Post (prior bilateral ovariectomy OR >12 mo since LMP with no prior hysterectomy)	161	72	WHITE		No	No	Alive	2141	NA	NA	WITH TUMOR	Endometrial		Endometrioid endometrial adenocarcinoma	0	56	2004	Office Endometrial Biopsy		open	negative	8	G1	R0	29	0	0	0	8	0	0	0
TCGA-AP-A0LM	43e228ae-c890-444f-afbd-49385562e33a	8380-03-01	NO	YES	-12309	FEMALE	Pre (<6 months since LMP AND no prior bilateral ovariectomy AND not on estrogen replacement)	166	100	BLACK OR AFRICAN AMERICAN		No	No	Alive	825	NA	NA	TUMOR FREE	Endometrial		Endometrioid endometrial adenocarcinoma	0	33	2004	Office Endometrial Biopsy		open	negative	71	G3	R0	40	0	0	0	13	1	0	1
TCGA-AP-A0LN	60fcf50a-8598-475d-8dd0-6b3044661233	8380-03-01	NO	YES	-20704	FEMALE	Post (prior bilateral ovariectomy OR >12 mo since LMP with no prior hysterectomy)	166	119	BLACK OR AFRICAN AMERICAN		No	No	Alive	1993	NA	NA	TUMOR FREE	Endometrial		Endometrioid endometrial adenocarcinoma	0	56	2005	Office Endometrial Biopsy		open	negative	0	G1	R0	36	0	0	0	0	NA	NA	NA
TCGA-AP-A0LO	a081da6f-51f3-4555-a6b8-736f8c6cda39	8380-03-01	NO	YES	-16493	FEMALE	Pre (<6 months since LMP AND no prior bilateral ovariectomy AND not on estrogen replacement)	160	67	WHITE	NOT HISPANIC OR LATINO	No	No	Dead	NA	NA	1016	WITH TUMOR	Endometrial		Endometrioid endometrial adenocarcinoma	0	45	2005	Office Endometrial Biopsy		Minimally Invasive	negative	0	G2	R0	15	0	0	0	6	0	0	0
TCGA-AP-A0LP	efae3940-d3cc-4988-bdb4-fa05d977aff5	8380-03-01	NO	YES	-27898	FEMALE	Post (prior bilateral ovariectomy OR >12 mo since LMP with no prior hysterectomy)	167	60	WHITE		No	No	Alive	1875	NA	NA	TUMOR FREE	Endometrial		Endometrioid endometrial adenocarcinoma	0	76	2005	Office Endometrial Biopsy		open	positive	12	G1	R0	17	0	0	0	10	0	0	0
TCGA-AP-A0LS	c5a797d3-82ae-49dc-b2fe-0da64da271a2	8380-03-01	NO	YES	-23126	FEMALE	Post (prior bilateral ovariectomy OR >12 mo since LMP with no prior hysterectomy)	169	81	WHITE		Yes	No	Alive	1668	NA	NA	TUMOR FREE	Endometrial		Endometrioid endometrial adenocarcinoma	0	63	2006	Dilation and curettage procedure		Minimally Invasive		21	G2	R0	14	0	0	0	0	NA	NA	NA
TCGA-AP-A0LT	43714e9a-e9c4-4206-af92-1d00d2a8ae35	8380-03-01	NO	YES	-21107	FEMALE	Post (prior bilateral ovariectomy OR >12 mo since LMP with no prior hysterectomy)	165	91	WHITE		No	No	Alive	1185	NA	NA	TUMOR FREE	Endometrial		Endometrioid endometrial adenocarcinoma	0	57	2006	Office Endometrial Biopsy		Minimally Invasive	negative	38	G2	R0	16	0	0	0	0	0	0	0
TCGA-AP-A0LV	5dfdfcfc-72cc-4e33-aa3f-0d744eb94330	8380-03-01	NO	YES	-14556	FEMALE	Pre (<6 months since LMP AND no prior bilateral ovariectomy AND not on estrogen replacement)	152	76	WHITE		No	No	Alive	385	NA	NA	TUMOR FREE	Endometrial		Endometrioid endometrial adenocarcinoma	0	39	2009	Office Endometrial Biopsy		open	negative	36	G1	R0	16	0	0	0	0	0	0	0
TCGA-AP-A1DH	07d1aef3-31c7-4c44-a078-16a9eb096d58	8380-03-01	NO	YES	-22652	FEMALE	Post (prior bilateral ovariectomy OR >12 mo since LMP with no prior hysterectomy)	168	127	WHITE		No	No	Alive	1816	NA	NA	TUMOR FREE	Endometrial		Endometrioid endometrial adenocarcinoma	0	62	2005	Office Endometrial Biopsy		open	negative	41	G3	R0	25	0	0	0	0	0	0	0
TCGA-AP-A1DK	51de7e94-e2fa-420b-9aa2-3637d17fc6ea	8380-03-01	NO	YES	-19509	FEMALE	Post (prior bilateral ovariectomy OR >12 mo since LMP with no prior hysterectomy)	160	56	WHITE		No	No	Alive	1650	NA	NA	TUMOR FREE	Endometrial		Endometrioid endometrial adenocarcinoma	0	53	2006	Dilation and curettage procedure		Minimally Invasive	negative	36	G3	R0	20	0	0	0	7	0	0	0
TCGA-AP-A1DM	ca7f9d8b-2abc-4606-bf95-4c42791b38bd	8380-03-01	NO	YES	-22239	FEMALE	Post (prior bilateral ovariectomy OR >12 mo since LMP with no prior hysterectomy)	159	92	WHITE		No	No	Alive	1329	NA	NA	TUMOR FREE	Endometrial		Endometrioid endometrial adenocarcinoma	0	60	2007	Dilation and curettage procedure		Minimally Invasive	negative	23	G1	R0	22	0	0	0	4	0	0	0
TCGA-AP-A1DO	3348a7aa-f5c3-4fba-9968-68da5cedfd7e	8380-03-01	NO	YES	-22787	FEMALE	Post (prior bilateral ovariectomy OR >12 mo since LMP with no prior hysterectomy)	156	80	WHITE	NOT HISPANIC OR LATINO	No	No	Alive	952	NA	NA	TUMOR FREE	Endometrial		Endometrioid endometrial adenocarcinoma	0	62	2007	Office Endometrial Biopsy		open	negative	24	G2	R0	17	0	0	0	9	0	0	0
TCGA-AP-A1DP	a93c47a9-65b5-4785-af4f-a2078db4514e	8441-03-01	NO	YES	-25601	FEMALE	Post (prior bilateral ovariectomy OR >12 mo since LMP with no prior hysterectomy)	158	83	WHITE		No	No	Dead	NA	NA	1081	WITH TUMOR	Endometrial		Endometrioid endometrial adenocarcinoma	0	70	2008	Dilation and curettage procedure		open	negative	46	G2	R0	17	0	0	0	7	0	0	0
TCGA-AP-A1DQ	ad0806a5-df9e-48ea-bc8b-d4a3c9ea7ea0	8380-03-01	NO	YES	-27815	FEMALE	Post (prior bilateral ovariectomy OR >12 mo since LMP with no prior hysterectomy)	163	60	WHITE		No	No	Alive	1185	NA	NA	WITH TUMOR	Endometrial		Serous endometrial adenocarcinoma	0	76	2008	Office Endometrial Biopsy		open	negative	82	G3	R0	20	6	0	6	1	0	0	0
TCGA-AP-A1DR	0f064588-2d7e-439a-90a6-dfa17bb8af15	8380-03-01	NO	YES	-21904	FEMALE	Post (prior bilateral ovariectomy OR >12 mo since LMP with no prior hysterectomy)	160	109	BLACK OR AFRICAN AMERICAN		No	No	Alive	1131	NA	NA	TUMOR FREE	Endometrial		Endometrioid endometrial adenocarcinoma	0	59	2008	Office Endometrial Biopsy		Minimally Invasive	negative	27	G2	R0	18	0	2	2	0	0	0	0
TCGA-AP-A1DV	1b685c46-57b3-4052-b5b9-1f704809bf04	8380-03-01	NO	YES	-21901	FEMALE	Post (prior bilateral ovariectomy OR >12 mo since LMP with no prior hysterectomy)	147	46	WHITE	NOT HISPANIC OR LATINO	No	No	Alive	204	NA	NA	TUMOR FREE	Endometrial		Endometrioid endometrial adenocarcinoma	0	59	2008	Dilation and curettage procedure		open	negative	94	G3	R0	21	0	0	0	5	0	0	0
TCGA-AP-A1E0	84b96f93-6273-4101-a259-9602000ae491	8380-03-01	NO	YES	-14653	FEMALE	Pre (<6 months since LMP AND no prior bilateral ovariectomy AND not on estrogen replacement)	158	59	WHITE		No	No	Alive	691	NA	NA	TUMOR FREE	Endometrial		Endometrioid endometrial adenocarcinoma	0	40	2009	Office Endometrial Biopsy		Minimally Invasive	positive	35	G2	R0	3	0	0	0	9	1	0	1
TCGA-AP-A1E1	2b85b84f-e680-4b5c-93ea-3c71567227e8	8380-03-01	NO	YES	-27072	FEMALE	Post (prior bilateral ovariectomy OR >12 mo since LMP with no prior hysterectomy)	160	73	WHITE		No	No	Alive	317	NA	NA	TUMOR FREE	Endometrial		Endometrioid endometrial adenocarcinoma	0	74	2009	Office Endometrial Biopsy		Minimally Invasive	negative	10	G2	R0	2	0	0	0	0	0	0	0
TCGA-AP-A1E3	44ac7093-a733-4c55-a964-0ba9ec141d2d	8380-03-01	NO	YES	-16544	FEMALE	Pre (<6 months since LMP AND no prior bilateral ovariectomy AND not on estrogen replacement)	163	130	WHITE		No	No	Alive	523	NA	NA	WITH TUMOR	Endometrial		Endometrioid endometrial adenocarcinoma	0	45	2009	Dilation and curettage procedure		open	negative	77	G3	R0	1	1	0	1	0	0	0	0
TCGA-AP-A1E4	0b2eb188-dd23-4dbf-91bb-02e3c81a69bc	8380-03-01	NO	YES	-19814	FEMALE	Post (prior bilateral ovariectomy OR >12 mo since LMP with no prior hysterectomy)	163	54	WHITE		No	No	Alive	267	NA	NA	WITH TUMOR	Endometrial		Endometrioid endometrial adenocarcinoma	0	54	2010	Dilation and curettage procedure		Minimally Invasive	negative	58	G2	R0	3	0	0	0	0	0	0	0
TCGA-AP-A3K1	211B2C52-1AD8-4D33-AF0B-69EC1A56C821	8441-03-01	NO	YES	-20594	FEMALE	Post (prior bilateral ovariectomy OR >12 mo since LMP with no prior hysterectomy)	157	60	WHITE	NOT HISPANIC OR LATINO	No	No	Alive	555	NA	NA	WITH TUMOR	Endometrial		Serous endometrial adenocarcinoma	0	56	2010	Cytology (e.g. Peritoneal or pleural fluid)		open	positive	58.8	G3	RX	34	3	0	3	29	12	0	12
TCGA-AP-A5FX	A633D316-59A4-45AE-8BF8-135CFBD27656	8255-03-01	NO	YES	-25063	FEMALE	Post (prior bilateral ovariectomy OR >12 mo since LMP with no prior hysterectomy)	168	80	BLACK OR AFRICAN AMERICAN		No	No	Alive	1026	NA	NA	WITH TUMOR	Endometrial		Mixed serous and endometrioid	0	68	2010	Dilation and curettage procedure		open	positive	96	G3	RX	4	4	0	4	0	0	0	0	YES	YES	NO	YES	No, I have never taken menopausal hormone therapy.	YES	Never Used	4+	Complete Remission/Response	Never Used
TCGA-AW-A1PO	4cb4dd07-0ce5-4de7-a0bd-546183949efe	8380-03-01	NO	YES	-24225	FEMALE	Post (prior bilateral ovariectomy OR >12 mo since LMP with no prior hysterectomy)	162	58	WHITE	NOT HISPANIC OR LATINO	No	No	Alive	17	NA	NA	TUMOR FREE	Endometrial		Endometrioid endometrial adenocarcinoma	0	66	2010	Tumor resection		open		70	G3	R0	7	0	0	0	0	0	0	0
TCGA-AX-A05S	3a4a6aff-4720-41fc-a114-85f38610ebb1	8380-03-01	NO	YES	-29928	FEMALE	Post (prior bilateral ovariectomy OR >12 mo since LMP with no prior hysterectomy)	152	48	WHITE	NOT HISPANIC OR LATINO	No	No	Dead	NA	NA	413	WITH TUMOR	Endometrial		Endometrioid endometrial adenocarcinoma	0	81	2008	Office Endometrial Biopsy		open	negative	50	G3	R2	18	5	NA	5	4	0	NA	0
TCGA-AX-A05T	0119eab6-00e7-4346-aa52-cbbeeba3621d	8380-03-01	NO	YES	-30137	FEMALE	Post (prior bilateral ovariectomy OR >12 mo since LMP with no prior hysterectomy)	161	61	WHITE		No	No	Alive	603	NA	NA	TUMOR FREE	Endometrial		Endometrioid endometrial adenocarcinoma	0	82	2009	Office Endometrial Biopsy		Minimally Invasive	negative	50	G1	R0	14	0	NA	0	7	0	NA	0
TCGA-AX-A05U	e56c6abc-b36c-4667-a347-0a541ce4791d	8380-03-01	NO	YES	-20533	FEMALE	Post (prior bilateral ovariectomy OR >12 mo since LMP with no prior hysterectomy)	155	62	AMERICAN INDIAN OR ALASKA NATIVE	NOT HISPANIC OR LATINO	No	No	Alive	903	NA	NA	TUMOR FREE	Endometrial		Endometrioid endometrial adenocarcinoma	0	56	2008	Dilation and curettage procedure		Minimally Invasive	negative	50	G1	R0	12	0	NA	0	11	0	NA	0
TCGA-AX-A05W	87e44856-eb9a-475f-96b1-047b7f77b0da	8380-03-01	NO	YES	-22200	FEMALE	Post (prior bilateral ovariectomy OR >12 mo since LMP with no prior hysterectomy)	161	74	WHITE	NOT HISPANIC OR LATINO	No	No	Alive	2079	NA	NA	TUMOR FREE	Endometrial		Endometrioid endometrial adenocarcinoma	0	60	2004	Dilation and curettage procedure		open	negative	50	G1	R0	15	0	NA	0	6	0	NA	0
TCGA-AX-A05Y	cbe0bd4a-02b7-43e7-b08e-2b0f13560eaf	8380-03-01	NO	YES	-20904	FEMALE	Post (prior bilateral ovariectomy OR >12 mo since LMP with no prior hysterectomy)	166	92	WHITE	NOT HISPANIC OR LATINO	No	No	Alive	2191	NA	NA	TUMOR FREE	Endometrial		Endometrioid endometrial adenocarcinoma	0	57	2004	Office Endometrial Biopsy		open	negative	50	G1	R0	24	0	NA	0	6	0	NA	0
TCGA-AX-A05Z	bf632368-8ce7-4b4b-8842-d1b1801e62ef	8380-03-01	NO	YES	-13529	FEMALE	Indeterminate (neither Pre or Postmenopausal)	150	66		HISPANIC OR LATINO	No	No	Alive	1413	NA	NA	TUMOR FREE	Endometrial		Endometrioid endometrial adenocarcinoma	0	37	2006	Office Endometrial Biopsy		Minimally Invasive	negative	50	G2	R1	13	0	NA	0	7	0	NA	0
TCGA-AX-A060	d1b615f4-50c9-497b-8a69-8de78aa17e09	8380-03-01	NO	YES	-28472	FEMALE	Post (prior bilateral ovariectomy OR >12 mo since LMP with no prior hysterectomy)	163	87	AMERICAN INDIAN OR ALASKA NATIVE	NOT HISPANIC OR LATINO	No	No	Alive	1075	NA	NA	TUMOR FREE	Endometrial		Endometrioid endometrial adenocarcinoma	0	77	2007	Office Endometrial Biopsy		open	negative	50	G3	R1	17	0	NA	0	6	0	NA	0
TCGA-AX-A062	4af65655-a3bd-4252-9b2f-2b2c4394f95c	8380-03-01	NO	YES	-19643	FEMALE	Indeterminate (neither Pre or Postmenopausal)	173	122	WHITE		No	No	Alive	1399	NA	NA	TUMOR FREE	Endometrial		Endometrioid endometrial adenocarcinoma	0	53	2005	Office Endometrial Biopsy		open	negative	50	G1	R0	25	0	NA	0	8	0	NA	0
TCGA-AX-A063	e8909bdf-460c-4291-8e9b-7be12f343eae	8380-03-01	NO	YES	-23045	FEMALE	Post (prior bilateral ovariectomy OR >12 mo since LMP with no prior hysterectomy)	160	88	WHITE	NOT HISPANIC OR LATINO	No	No	Alive	2025	NA	NA	TUMOR FREE	Endometrial		Endometrioid endometrial adenocarcinoma	0	63	2004	Office Endometrial Biopsy		open	negative	50	G2	R0	19	0	NA	0	3	0	NA	0
TCGA-AX-A064	633e6994-3e8b-4c0b-9b79-06cf4ab6f9bc	8380-03-01	NO	YES	-29625	FEMALE	Post (prior bilateral ovariectomy OR >12 mo since LMP with no prior hysterectomy)	154	48	WHITE		No	No	Alive	1064	NA	NA	TUMOR FREE	Endometrial		Endometrioid endometrial adenocarcinoma	0	81	2007	Office Endometrial Biopsy		open	negative	50	G2		29	0	NA	0	5	0	NA	0
TCGA-AX-A06B	95e6d327-9ab7-45de-9527-f5634b3995c3	8380-03-01	NO	YES	-26348	FEMALE	Post (prior bilateral ovariectomy OR >12 mo since LMP with no prior hysterectomy)	151	93	WHITE	NOT HISPANIC OR LATINO	Yes	No	Alive	1640	NA	NA	TUMOR FREE	Endometrial		Endometrioid endometrial adenocarcinoma	0	72	2005	Dilation and curettage procedure		open	negative	50	G3	R0	13	0	NA	0	8	NA	NA	0
TCGA-AX-A06D	905291b0-f077-48f7-9c14-5cfa9d8a3e6e	8380-03-01	NO	YES	-30024	FEMALE	Post (prior bilateral ovariectomy OR >12 mo since LMP with no prior hysterectomy)	160	91	WHITE		Yes	No	Dead	NA	NA	373	WITH TUMOR	Endometrial		Endometrioid endometrial adenocarcinoma	0	82	2007	Office Endometrial Biopsy		Minimally Invasive	positive	50	G2	R1	7	0	NA	0	3	0	NA	0
TCGA-AX-A06F	f17e446a-c145-45be-8335-a856acb0b9b8	8380-03-01	NO	YES	-21624	FEMALE	Post (prior bilateral ovariectomy OR >12 mo since LMP with no prior hysterectomy)	165	84	WHITE	NOT HISPANIC OR LATINO	No	No	Alive	1554	NA	NA	TUMOR FREE	Endometrial		Endometrioid endometrial adenocarcinoma	0	59	2006	Office Endometrial Biopsy		open		50	G3	R0	16	2	NA	2	1	0	NA	0
TCGA-AX-A06H	e5d74e47-b63f-410a-8b7a-c9aacc9aa337	8380-03-01	NO	YES	-22270	FEMALE	Post (prior bilateral ovariectomy OR >12 mo since LMP with no prior hysterectomy)	160	98	AMERICAN INDIAN OR ALASKA NATIVE	NOT HISPANIC OR LATINO	No	No	Alive	833	NA	NA	WITH TUMOR	Endometrial		Endometrioid endometrial adenocarcinoma	0	60	2008	Dilation and curettage procedure		Minimally Invasive	negative	50	G1	R1	20	0	NA	0	4	0	NA	0
TCGA-AX-A06J	b6819b52-6f01-4011-9bd3-a1a00397e0c9	8380-03-01	NO	YES	-26000	FEMALE	Post (prior bilateral ovariectomy OR >12 mo since LMP with no prior hysterectomy)	161	119	WHITE	NOT HISPANIC OR LATINO	No	No	Alive	913	NA	NA	TUMOR FREE	Endometrial		Endometrioid endometrial adenocarcinoma	0	71	2008	Office Endometrial Biopsy		Minimally Invasive	negative	50	G3	R0	15	0	NA	0	10	0	NA	0
TCGA-AX-A06L	f4a7f2ff-be76-48d3-9f59-9223db33680e	8380-03-01	NO	YES	-23294	FEMALE	Post (prior bilateral ovariectomy OR >12 mo since LMP with no prior hysterectomy)	161	112	WHITE		No	No	Alive	1480	NA	NA	WITH TUMOR	Endometrial		Endometrioid endometrial adenocarcinoma	0	63	2006	Dilation and curettage procedure		open	negative	50	G1	R1	21	0	NA	0	4	0	NA	0
TCGA-AX-A0IS	2e5cf721-90b1-4470-b430-f055a1297c7f	8380-03-01	NO	YES	-19173	FEMALE	Post (prior bilateral ovariectomy OR >12 mo since LMP with no prior hysterectomy)	168	132	WHITE	NOT HISPANIC OR LATINO	No	No	Alive	1065	NA	NA	WITH TUMOR	Endometrial		Endometrioid endometrial adenocarcinoma	0	52	2008	Other method, specify:	Endocervical Biopsy	Minimally Invasive	negative	50	G2	R1	10	0	NA	0	4	0	NA	0
TCGA-AX-A0IU	7e64ea6c-a3db-48eb-91be-131361510a92	8441-03-01	NO	YES	-29063	FEMALE	Post (prior bilateral ovariectomy OR >12 mo since LMP with no prior hysterectomy)	158	76	BLACK OR AFRICAN AMERICAN	NOT HISPANIC OR LATINO	No	No	Alive	868	NA	NA	TUMOR FREE	Endometrial		Serous endometrial adenocarcinoma	0	79	2008	Office Endometrial Biopsy		open	negative	50	G3	R0	7	1	NA	1	6	1	NA	1
TCGA-AX-A0IW	db21fccf-40cb-4235-a34d-336a03b8c8f4	8441-03-01	NO	YES	-24488	FEMALE	Post (prior bilateral ovariectomy OR >12 mo since LMP with no prior hysterectomy)	163	61	WHITE	NOT HISPANIC OR LATINO	No	No	Alive	1149	NA	NA	TUMOR FREE	Endometrial		Serous endometrial adenocarcinoma	0	67	2008	Office Endometrial Biopsy		open	negative	50	G3	R0	24	0	NA	0	9	0	NA	0
TCGA-AX-A0IZ	11285dc5-8742-477a-8692-af1b6e2c1434	8380-03-01	NO	YES	-19364	FEMALE	Post (prior bilateral ovariectomy OR >12 mo since LMP with no prior hysterectomy)	160	60	WHITE	NOT HISPANIC OR LATINO	No	No	Alive	1333	NA	NA	TUMOR FREE	Endometrial		Endometrioid endometrial adenocarcinoma	0	53	2007	Office Endometrial Biopsy		open	negative	50	G3	R0	21	0	NA	0	3	0	NA	0
TCGA-AX-A0J0	1c7b41fc-daa7-4a6e-b553-aff73e8ebac6	8380-03-01	NO	YES	-17466	FEMALE	Post (prior bilateral ovariectomy OR >12 mo since LMP with no prior hysterectomy)	163	53	WHITE	NOT HISPANIC OR LATINO	No	No	Alive	1220	NA	NA	TUMOR FREE	Endometrial		Endometrioid endometrial adenocarcinoma	0	47	2006	Office Endometrial Biopsy		open	negative	50	G2	R0	26	0	NA	0	3	0	NA	0
TCGA-AX-A0J1	ec7a9d74-8b3f-4747-8926-1739a016ab2b	8380-03-01	NO	YES	-29501	FEMALE	Post (prior bilateral ovariectomy OR >12 mo since LMP with no prior hysterectomy)	160	57	WHITE	NOT HISPANIC OR LATINO	No	No	Alive	2004	NA	NA	TUMOR FREE	Endometrial		Endometrioid endometrial adenocarcinoma	0	80	2005	Dilation and curettage procedure		open	negative	50	G2	R0	15	0	NA	0	7	0	NA	0
TCGA-AX-A1C4	40ce24c6-b331-4be2-baf9-2fa7dc855f9b	8380-03-01	NO	YES	-19209	FEMALE	Indeterminate (neither Pre or Postmenopausal)	178	115	WHITE	NOT HISPANIC OR LATINO	No	No	Alive	404	NA	NA	TUMOR FREE	Endometrial		Endometrioid endometrial adenocarcinoma	0	52	2009	Office Endometrial Biopsy		open	negative	50	G2	R1	13	0	NA	0	8	0	NA	0
TCGA-AX-A1C5	caebdce0-f954-471a-ac63-5daaa2e76d97	8380-03-01	NO	YES	-17383	FEMALE	Indeterminate (neither Pre or Postmenopausal)	160	107	WHITE	NOT HISPANIC OR LATINO	No	No	Alive	584	NA	NA	WITH TUMOR	Endometrial		Endometrioid endometrial adenocarcinoma	0	47	2009	Dilation and curettage procedure		open	negative	50	G3	R2	2	1	NA	1	1	1	NA	1
TCGA-AX-A1C7	755d7ab7-4563-408a-9135-f852048af975	8441-03-01	NO	YES	-28198	FEMALE	Post (prior bilateral ovariectomy OR >12 mo since LMP with no prior hysterectomy)	152	60	WHITE	NOT HISPANIC OR LATINO	No	No	Alive	516	NA	NA		Endometrial		Serous endometrial adenocarcinoma	0	77	2009	Office Endometrial Biopsy		open	negative	50	G3	R0	24	0	NA	0	9	0	NA	0
TCGA-AX-A1C8	bad34c92-1e64-4187-a0b4-061105fd13ba	8441-03-01	NO	YES	-28452	FEMALE	Post (prior bilateral ovariectomy OR >12 mo since LMP with no prior hysterectomy)	156	66	WHITE	NOT HISPANIC OR LATINO	No	No	Alive	412	NA	NA		Endometrial		Serous endometrial adenocarcinoma	0	77	2009	Office Endometrial Biopsy		Minimally Invasive	negative	50	G3	R1	12	1	NA	1	3	0	NA	0
TCGA-AX-A1C9	2714af93-e200-4b4a-9df8-7d837b37489f	8380-03-01	NO	YES	-26903	FEMALE	Post (prior bilateral ovariectomy OR >12 mo since LMP with no prior hysterectomy)	152	73	WHITE	NOT HISPANIC OR LATINO	No	No	Alive	464	NA	NA	TUMOR FREE	Endometrial		Endometrioid endometrial adenocarcinoma	0	73	2009	Office Endometrial Biopsy		Minimally Invasive	negative	50	G2	R0	17	0	NA	0	3	0	NA	0
TCGA-AX-A1CA	3ede5dff-8cf5-43e8-bf4b-e8ad75bf68ee	8441-03-01	NO	YES	-25817	FEMALE		157	77	BLACK OR AFRICAN AMERICAN	NOT HISPANIC OR LATINO	No	No	Alive	617	NA	NA	TUMOR FREE	Endometrial		Serous endometrial adenocarcinoma	0	70	2009	Office Endometrial Biopsy		open	negative	50	G3	R1	10	0	NA	0	4	0	NA	0
TCGA-AX-A1CC	bc02493a-0296-4329-939a-bf91a4d0c16a	8441-03-01	NO	YES	-23795	FEMALE	Post (prior bilateral ovariectomy OR >12 mo since LMP with no prior hysterectomy)	156	99	WHITE	NOT HISPANIC OR LATINO	No	No	Alive	378	NA	NA	TUMOR FREE	Endometrial		Serous endometrial adenocarcinoma	0	65	2010	Office Endometrial Biopsy		open	negative	50	G3	R0	11	0	NA	0	9	0	NA	0
TCGA-AX-A1CE	4db38349-28d2-4af5-a12f-3d861937b0e0	8380-03-01	NO	YES	-21969	FEMALE	Post (prior bilateral ovariectomy OR >12 mo since LMP with no prior hysterectomy)	160	58	WHITE	NOT HISPANIC OR LATINO	No	No	Alive	610	NA	NA		Endometrial		Endometrioid endometrial adenocarcinoma	0	60	2009	Other method, specify:	Total hysterectomy, bilateral salpingo-oophorectomy with pelvic and para-aortic lymph node dissection	Minimally Invasive	negative	50	G3	R0	12	0	NA	0	5	0	NA	0
TCGA-AX-A1CF	20dcf91a-0529-4e96-99a2-362a41fbe4a4	8380-03-01	NO	YES	-25300	FEMALE		150	79	WHITE	NOT HISPANIC OR LATINO	No	No	Alive	2337	NA	NA	WITH TUMOR	Endometrial		Endometrioid endometrial adenocarcinoma	0	69	2004	Office Endometrial Biopsy		open	positive	50	G3	R2	0	NA	NA	0	7	0	NA	0
TCGA-AX-A1CI	fba80122-d8b2-4d8d-a032-9767e8160f9f	8380-03-01	NO	YES	-22582	FEMALE	Post (prior bilateral ovariectomy OR >12 mo since LMP with no prior hysterectomy)	164	74	WHITE	NOT HISPANIC OR LATINO	No	No	Alive	2207	NA	NA	TUMOR FREE	Endometrial		Endometrioid endometrial adenocarcinoma	0	61	2004	Office Endometrial Biopsy		open	negative	50	G1	R0	13	0	NA	0	3	0	NA	0
TCGA-AX-A1CJ	abaf757b-f79f-40bd-96e3-e2c0f63061f0	8380-03-01	NO	YES	-21655	FEMALE	Indeterminate (neither Pre or Postmenopausal)	163	115	BLACK OR AFRICAN AMERICAN	NOT HISPANIC OR LATINO	No	No	Alive	1646	NA	NA	TUMOR FREE	Endometrial		Endometrioid endometrial adenocarcinoma	0	59	2006	Dilation and curettage procedure		open	negative	50	G2	R0	0	NA	NA	0	0	NA	NA	0
TCGA-AX-A1CK	45effb44-0b5f-4081-a202-d85969c72f2b	8380-03-01	NO	YES	-21200	FEMALE	Post (prior bilateral ovariectomy OR >12 mo since LMP with no prior hysterectomy)	163	72	WHITE	NOT HISPANIC OR LATINO	No	No	Alive	2053	NA	NA		Endometrial		Endometrioid endometrial adenocarcinoma	0	58	2005	Office Endometrial Biopsy		open	negative	50	G2	R0	14	0	NA	0	3	0	NA	0
TCGA-AX-A1CN	d70b3c6e-04da-4abc-a832-a461e4cfcc94	8380-03-01	NO	YES	-19860	FEMALE	Pre (<6 months since LMP AND no prior bilateral ovariectomy AND not on estrogen replacement)	175	146	WHITE	NOT HISPANIC OR LATINO	No	No	Alive	764	NA	NA	TUMOR FREE	Endometrial		Endometrioid endometrial adenocarcinoma	0	54	2009	Office Endometrial Biopsy		open	negative	50	G3	R0	13	0	NA	0	5	0	NA	0
TCGA-AX-A1CP	e297551c-a662-4677-b00d-0d9be232adca	8441-03-01	NO	YES	-30737	FEMALE	Post (prior bilateral ovariectomy OR >12 mo since LMP with no prior hysterectomy)	156	55	WHITE	NOT HISPANIC OR LATINO	Yes	No	Alive	1107	NA	NA		Endometrial		Serous endometrial adenocarcinoma	0	84	2008			Minimally Invasive	negative	0	G3	R1	11	0	NA	0	5	0	NA	0
TCGA-AX-A1CR	3abaa1b6-7513-40e0-b79c-b968e788e932	8441-03-01	NO	YES	-25812	FEMALE	Post (prior bilateral ovariectomy OR >12 mo since LMP with no prior hysterectomy)	165	97	WHITE	NOT HISPANIC OR LATINO	Yes	No	Alive	337	NA	NA	TUMOR FREE	Endometrial		Mixed serous and endometrioid	0	70	2010	Dilation and curettage procedure		open	negative	50	G3	R1	17	NA	NA	0	12	NA	NA	0
TCGA-AX-A2H2	E4510C66-A60B-4B09-A4E8-74EC5B26A3A5	8441-03-01	NO	YES	-31524	FEMALE	Post (prior bilateral ovariectomy OR >12 mo since LMP with no prior hysterectomy)	162	65	BLACK OR AFRICAN AMERICAN	NOT HISPANIC OR LATINO	No	No	Dead	NA	NA	145		Endometrial		Serous endometrial adenocarcinoma	0	86	2008	Office Endometrial Biopsy		open	negative	NA	G3	R0	5	NA	NA	0	0	NA	NA	0
TCGA-AX-A2H4	AFA79B18-2AC6-4179-9C8C-5FA4D1D09A7E	8441-03-01	NO	YES	-24234	FEMALE	Post (prior bilateral ovariectomy OR >12 mo since LMP with no prior hysterectomy)	157	84	WHITE	NOT HISPANIC OR LATINO	No	No	Dead	NA	NA	916	WITH TUMOR	Endometrial		Serous endometrial adenocarcinoma	0	66	2006	Office Endometrial Biopsy		open	negative	NA	G3	R2	0	NA	NA	0	0	NA	NA	0
TCGA-AX-A2H5	C88E3901-F3EE-436A-BA80-143C8EAB7D69	8441-03-01	NO	YES	-24757	FEMALE		161	87	BLACK OR AFRICAN AMERICAN	NOT HISPANIC OR LATINO	No	No	Alive	2167	NA	NA		Endometrial		Serous endometrial adenocarcinoma	0	67	2005	Office Endometrial Biopsy		open	negative	NA	G3	R1	13	NA	NA	9	5	NA	NA	3
TCGA-AX-A2H7	A1780432-860E-4BFF-9B66-A1E25C0076FE	8380-03-01	NO	YES	-32100	FEMALE		151	60	WHITE	NOT HISPANIC OR LATINO	No	No	Alive	772	NA	NA		Endometrial		Endometrioid endometrial adenocarcinoma	0	87	2008	Office Endometrial Biopsy		open	negative	NA	G3	R0	12	NA	NA	0	3	NA	NA	0
TCGA-AX-A2H8	DA0474B3-48AB-4398-AE4B-F15E27E99B2D	8380-03-01	NO	YES	-23448	FEMALE	Post (prior bilateral ovariectomy OR >12 mo since LMP with no prior hysterectomy)	160	113	WHITE	NOT HISPANIC OR LATINO	Yes	No	Alive	1861	NA	NA	TUMOR FREE	Endometrial		Endometrioid endometrial adenocarcinoma	0	64	2006	Office Endometrial Biopsy		open	negative	NA	G3	R0	22	NA	NA	0	17	NA	NA	0
TCGA-AX-A2HA	9D84DFF8-6C19-4881-93C6-56C98A3049B5	8380-03-01	NO	YES	-13142	FEMALE		167	60	WHITE		No	No	Alive	2090	NA	NA	TUMOR FREE	Endometrial		Endometrioid endometrial adenocarcinoma	0	35	2005	Office Endometrial Biopsy		open	negative	NA	G3	R0	24	NA	NA	0	3	NA	NA	0
TCGA-AX-A2HC	53E8E07E-18F9-4C9B-9783-A5B67CEDDCF7	8380-03-01	NO	YES	-19485	FEMALE		158	118	BLACK OR AFRICAN AMERICAN	NOT HISPANIC OR LATINO	No	No	Alive	1016	NA	NA	WITH TUMOR	Endometrial		Endometrioid endometrial adenocarcinoma	0	53	2006	Office Endometrial Biopsy		open	negative	NA	G3	R0	20	NA	NA	3	1	NA	NA	1
TCGA-AX-A2HD	A8DEF1A0-A136-47F4-9AD9-60EBCF9B726B	8380-03-01	NO	YES	-25499	FEMALE		149	51	WHITE	NOT HISPANIC OR LATINO	No	No	Alive	1232	NA	NA	WITH TUMOR	Endometrial		Endometrioid endometrial adenocarcinoma	0	69	2008	Office Endometrial Biopsy		open	positive	NA	G3	R1	21	NA	NA	0	5	NA	NA	0
TCGA-AX-A2HF	7A077812-F6EE-4820-A084-1A52C7EF062C	8441-03-01	NO	YES	-24689	FEMALE	Post (prior bilateral ovariectomy OR >12 mo since LMP with no prior hysterectomy)	157	70	WHITE	NOT HISPANIC OR LATINO	Yes	No	Alive	489	NA	NA	TUMOR FREE	Endometrial		Serous endometrial adenocarcinoma	0	67	2010	Office Endometrial Biopsy		open	negative	NA	G3	R0	27	NA	NA	0	9	NA	NA	0
TCGA-AX-A2HG	7A2CF5CE-8317-4FFF-946E-B9937AFAB815	8380-03-01	NO	YES	-20771	FEMALE	Post (prior bilateral ovariectomy OR >12 mo since LMP with no prior hysterectomy)	157	115	WHITE	HISPANIC OR LATINO	No	No	Alive	661	NA	NA	TUMOR FREE	Endometrial		Endometrioid endometrial adenocarcinoma	0	56	2009	Office Endometrial Biopsy		open		67	G3	R1	27	NA	NA	0	2	NA	NA	0
TCGA-AX-A2HH	52FEF8A9-6860-48BD-B992-A56CCAD1243C	8380-03-01	NO	YES	-21924	FEMALE		155	65	WHITE	NOT HISPANIC OR LATINO	No	No	Alive	540	NA	NA	WITH TUMOR	Endometrial		Endometrioid endometrial adenocarcinoma	0	60	2010	Office Endometrial Biopsy		open	negative	NA	G3	R1	18	NA	NA	0	4	NA	NA	0
TCGA-AX-A2HJ	32398808-C46A-41BF-A0A8-E08723B40EA2	8380-03-01	NO	YES	-13112	FEMALE		152	56	ASIAN	NOT HISPANIC OR LATINO	No	No	Alive	831	NA	NA	TUMOR FREE	Endometrial		Endometrioid endometrial adenocarcinoma	0	35	2009	Dilation and curettage procedure		open	negative	80	G3	R0	7	NA	NA	0	11	NA	NA	0
TCGA-AX-A2HK	6FA99AE9-1D72-455E-938E-0EC0D240F5A3	8380-03-01	NO	YES	-28316	FEMALE	Post (prior bilateral ovariectomy OR >12 mo since LMP with no prior hysterectomy)	154	73	WHITE		No	No	Dead	NA	NA	90		Endometrial		Endometrioid endometrial adenocarcinoma	0	77	2005	Office Endometrial Biopsy		open	negative	84	G3	R0	25	NA	NA	3	6	NA	NA	2
TCGA-AX-A2IN	FE79EBE1-CD0A-4CE2-A86D-637C28354ED9	8380-03-01	NO	YES	-23275	FEMALE	Post (prior bilateral ovariectomy OR >12 mo since LMP with no prior hysterectomy)	157	100	WHITE		No	No	Dead	NA	NA	947	WITH TUMOR	Endometrial		Endometrioid endometrial adenocarcinoma	0	63	2007	Office Endometrial Biopsy		open	negative	85	G3	R0	21	NA	NA	0	4	NA	NA	0
TCGA-AX-A2IO	8A235D4D-5EE1-4D6B-839E-E71CADCD8C39	8441-03-01	NO	YES	-30539	FEMALE	Post (prior bilateral ovariectomy OR >12 mo since LMP with no prior hysterectomy)	162	64	WHITE		No	No	Alive	1177	NA	NA	TUMOR FREE	Endometrial		Serous endometrial adenocarcinoma	0	83	2008	Office Endometrial Biopsy		open	negative	NA	G3	R1	7	NA	NA	0	3	NA	NA	0
TCGA-AX-A3FS	8C6B9B54-58EB-4D5F-B8A9-8007163DB457	8380-03-01	NO	YES	-30102	FEMALE	Post (prior bilateral ovariectomy OR >12 mo since LMP with no prior hysterectomy)	139	98	WHITE	NOT HISPANIC OR LATINO	No	No	Alive	7	NA	NA		Endometrial		Endometrioid endometrial adenocarcinoma	0	82	2010	Other method, specify:	Laparoscopy, robotic-assisted lysis of adhesions, robotic-assisted lysis total hysterectomy, bso, bilateral pelvic lymphadenectomy and cystoscopy	open	negative	NA	G3		16	NA	NA	0	0	NA	NA	NA
TCGA-AX-A3FT	8B4CF993-1E16-4009-A37F-A629528B7D7E	8380-03-01	NO	YES	-23543	FEMALE	Post (prior bilateral ovariectomy OR >12 mo since LMP with no prior hysterectomy)	161	82	WHITE	NOT HISPANIC OR LATINO	No	No	Alive	3	NA	NA		Endometrial		Endometrioid endometrial adenocarcinoma	0	64	2010	Other method, specify:	Exploratory Laparotomy, TAH, BSO, Pelvic and pariaortic LND.	open		NA	G3		21	NA	NA	0	4	NA	NA	0
TCGA-AX-A3FV	A033FBEA-7CD0-4E65-94C4-B54F2F80B895	8380-03-01	NO	YES	-22752	FEMALE		152	113	WHITE	NOT HISPANIC OR LATINO	No	No	Alive	-13	NA	NA		Endometrial		Endometrioid endometrial adenocarcinoma	0	62	2009	Office Endometrial Biopsy		open		NA	G3		0	NA	NA	NA	0	NA	NA	NA
TCGA-AX-A3FW	3052065A-B8B1-48D3-971D-9D605292249C	8380-03-01	NO	YES	-24419	FEMALE	Post (prior bilateral ovariectomy OR >12 mo since LMP with no prior hysterectomy)	167	84	WHITE	NOT HISPANIC OR LATINO	No	No	Alive	10	NA	NA		Endometrial		Endometrioid endometrial adenocarcinoma	0	66	2009	Other method, specify:	Robotic hysterectomy with Lymph Node Dissection	open		27	G3		12	NA	NA	0	0	NA	NA	NA
TCGA-AX-A3FX	6F45A2E9-1CA5-438C-B06F-1CD8EB845465	8380-03-01	NO	YES	-25260	FEMALE	Post (prior bilateral ovariectomy OR >12 mo since LMP with no prior hysterectomy)	149	85	WHITE	NOT HISPANIC OR LATINO	No	No	Alive	4	NA	NA		Endometrial		Endometrioid endometrial adenocarcinoma	0	69	2009	Other method, specify:	TAH/BSO/LND/Panniculectomy	open		NA	G3		24	NA	NA	0	2	NA	NA	0
TCGA-AX-A3FZ	5262D82D-FC43-41F4-9B23-C9AC6F237FF0	8380-03-01	NO	YES	-12331	FEMALE		152	113	WHITE	NOT HISPANIC OR LATINO	No	No	Alive	6	NA	NA		Endometrial		Endometrioid endometrial adenocarcinoma	0	33	2010	Other method, specify:	Exploratory laparotomy, total abdominal hysterectomy, bso, major debulking, omentectomy, appendectomy, bilateral pelvic lymphadenectomy, segmental small bowel resection, cystoscopy	open	positive	NA	G3		9	NA	NA	0	0	NA	NA	NA
TCGA-AX-A3G1	9CC1B44A-AC26-408D-B12B-084E982CCADF	8380-03-01	NO	YES	-31037	FEMALE	Post (prior bilateral ovariectomy OR >12 mo since LMP with no prior hysterectomy)	160	61	WHITE	NOT HISPANIC OR LATINO	No	No	Dead	NA	NA	624		Endometrial		Endometrioid endometrial adenocarcinoma	0	84	2009	Other method, specify:	Total abdominal hysterectomy with bso	open		NA	G3		21	NA	NA	0	6	NA	NA	0
TCGA-AX-A3G3	16745DFB-8B28-4F5D-9EF1-2AA31CCB7293	8441-03-01	NO	YES	-21308	FEMALE	Post (prior bilateral ovariectomy OR >12 mo since LMP with no prior hysterectomy)	167	55	WHITE		Yes	No	Alive	1	NA	NA		Endometrial		Serous endometrial adenocarcinoma	0	58	2009	Other method, specify:	total laparascopic hysterectomy, bso, bilateral pelvic and obturator lymphadenectomy, omentectomy and staging biopsies	open		NA	G3		14	NA	NA	0	3	NA	NA	0
TCGA-AX-A3G4	83F2CD11-0DD7-47A6-B4B3-8212FAAC94BB	8441-03-01	NO	YES	-22099	FEMALE	Post (prior bilateral ovariectomy OR >12 mo since LMP with no prior hysterectomy)	167	107	NATIVE HAWAIIAN OR OTHER PACIFIC ISLANDER	NOT HISPANIC OR LATINO	No	No	Alive	4	NA	NA		Endometrial		Serous endometrial adenocarcinoma	0	60	2010	Other method, specify:	TAH, BSO, bilateral pelvic and periaortic lymphadenectomy and omentecomy.	open		NA	G3		2	NA	NA	NA	4	NA	NA	2
TCGA-AX-A3G6	E31DB89C-15AC-45A4-9788-AFB339B0F3BC	8441-03-01	NO	YES	-24681	FEMALE		167	60	WHITE	NOT HISPANIC OR LATINO	No	No	Alive	0	NA	NA		Endometrial		Serous endometrial adenocarcinoma	0	67	2010	Other method, specify:	TAH, BSO, bilateral pelvic lymphadenectomy, periaortic node dissection	open		NA	G2		11	NA	NA	0	5	NA	NA	0
TCGA-AX-A3G7	71ED7D6D-8C44-4D37-A04A-7A78DF21E514	8441-03-01	NO	YES	-26187	FEMALE		154	74	WHITE	NOT HISPANIC OR LATINO	No	No	Alive	7	NA	NA		Endometrial		Serous endometrial adenocarcinoma	0	71	2010	Other method, specify:	Exploratory laparotomy, TAH, BSO, radical optimal tumor debulking with gastrocolic omentectomy	open		NA	G3		0	NA	NA	NA	0	NA	NA	NA
TCGA-AX-A3G8	6D3FDB58-FDC0-4937-AD38-3A455225EA51	8380-03-01	NO	YES	-27899	FEMALE	Post (prior bilateral ovariectomy OR >12 mo since LMP with no prior hysterectomy)	157	62	WHITE		No	No	Alive	36	NA	NA		Endometrial		Endometrioid endometrial adenocarcinoma	0	76	2010	Office Endometrial Biopsy		open	negative	NA	G3		30	NA	NA	0	2	NA	NA	0
TCGA-AX-A3G9	F7527B5E-5330-49EA-82CE-F6F2CDCCBADC	8380-03-01	NO	YES	-23361	FEMALE		154	60	WHITE	NOT HISPANIC OR LATINO	No	No	Alive	254	NA	NA		Endometrial		Endometrioid endometrial adenocarcinoma	0	63	2010	Other method, specify:	Robotic laparoscopic hysterectomy, BSO, pelvic and periaortic LND	open	negative	NA	G3	R1	4	NA	NA	1	1	NA	NA	0
TCGA-AX-A3GB	AA3AD7C0-37CF-4337-945E-CEFEEE801BBB	8380-03-01	NO	YES	-26724	FEMALE	Post (prior bilateral ovariectomy OR >12 mo since LMP with no prior hysterectomy)	158	87	WHITE	NOT HISPANIC OR LATINO	No	No	Alive	440	NA	NA		Endometrial		Endometrioid endometrial adenocarcinoma	0	73	2010	Other method, specify:	TAH, BSO, pelvic and paraaortic LND, intracolic omentectomy	open	negative	NA	G3	R0	19	NA	NA	0	6	NA	NA	0
TCGA-AX-A3GI	E4787C7B-40E7-483C-98C0-38DA03E26B56	8441-03-01	NO	YES	-24388	FEMALE		167	87	BLACK OR AFRICAN AMERICAN	NOT HISPANIC OR LATINO	No	No	Alive	4	NA	NA		Endometrial		Serous endometrial adenocarcinoma	0	66	2011	Other method, specify:	Exploratory Laparotomy, TAH, BSO, bilateral pelvic and periaortic LND.	open		NA	G3		4	NA	NA	4	4	NA	NA	3
TCGA-B5-A0JN	b60f22ac-a659-4f33-b01d-820e86a9a5c9	8441-03-01	NO	YES	-30933	FEMALE	Post (prior bilateral ovariectomy OR >12 mo since LMP with no prior hysterectomy)	154	58	BLACK OR AFRICAN AMERICAN		Yes	Yes	Alive	1939	NA	NA	TUMOR FREE	Endometrial		Serous endometrial adenocarcinoma	0	84	2004	Tumor resection		open	positive	0	G3		0	0	0	0	0	0	0	0
TCGA-B5-A0JR	a766d113-bc3f-4448-a4e5-f391fb0c0e22	8380-03-01	NO	YES	-26814	FEMALE	Post (prior bilateral ovariectomy OR >12 mo since LMP with no prior hysterectomy)	161	105	WHITE		No	No	Alive	1465	NA	NA	TUMOR FREE	Endometrial		Endometrioid endometrial adenocarcinoma	0	73	2006	Dilation and curettage procedure		Minimally Invasive	negative	71	G3		32	0	0	0	6	0	0	0
TCGA-B5-A0JS	0da7bbd4-ed8d-474b-b494-cb93c5fa811e	8380-03-01	NO	YES	-19995	FEMALE	Post (prior bilateral ovariectomy OR >12 mo since LMP with no prior hysterectomy)	170	110	WHITE		No	No	Alive	1241	NA	NA	TUMOR FREE	Endometrial		Endometrioid endometrial adenocarcinoma	0	54	2007	Office Endometrial Biopsy		Minimally Invasive	negative	11	G1		28	0	0	0	0	NA	NA	NA
TCGA-B5-A0JT	d5f2bae1-7cd1-49bf-ae41-12d2aa44408e	8380-03-01	NO	YES	-23041	FEMALE	Post (prior bilateral ovariectomy OR >12 mo since LMP with no prior hysterectomy)	168	119	WHITE		No	No	Alive	1312	NA	NA	TUMOR FREE	Endometrial		Endometrioid endometrial adenocarcinoma	0	63	2007	Office Endometrial Biopsy		Minimally Invasive	positive	12	G1		14	NA	NA	0	0	NA	NA	0
TCGA-B5-A0JU	65ef7168-69c6-4910-a141-d7558d0027c9	8380-03-01	NO	YES	-21159	FEMALE	Post (prior bilateral ovariectomy OR >12 mo since LMP with no prior hysterectomy)	158	137	BLACK OR AFRICAN AMERICAN		No	No	Alive	1483	NA	NA	TUMOR FREE	Endometrial		Endometrioid endometrial adenocarcinoma	0	57	2007	Office Endometrial Biopsy		Minimally Invasive	negative	19	G2		17	NA	NA	0	0	NA	NA	0
TCGA-B5-A0JV	233e947a-d5e2-48e5-a8ce-5da1abb20681	8380-03-01	NO	YES	-23295	FEMALE	Post (prior bilateral ovariectomy OR >12 mo since LMP with no prior hysterectomy)	166	94	BLACK OR AFRICAN AMERICAN		No	No	Alive	1125	NA	NA	TUMOR FREE	Endometrial		Endometrioid endometrial adenocarcinoma	0	63	2007	Dilation and curettage procedure		Minimally Invasive	negative	26	G2		16	0	0	0	2	0	0	0
TCGA-B5-A0JX	586d7b3f-67a8-4a22-862f-cf50de3c1598	8380-03-01	NO	YES	-22834	FEMALE	Post (prior bilateral ovariectomy OR >12 mo since LMP with no prior hysterectomy)	168	113	WHITE		No	No	Alive	1360	NA	NA	TUMOR FREE	Endometrial		Endometrioid endometrial adenocarcinoma	0	62	2007	Office Endometrial Biopsy		Minimally Invasive	negative	23	G3		40	NA	NA	0	2	NA	NA	0
TCGA-B5-A0JY	61935424-44d0-4211-81c1-c925e436eac5	8020-03-01	NO	YES	-18475	FEMALE	Post (prior bilateral ovariectomy OR >12 mo since LMP with no prior hysterectomy)	168	67	WHITE		No	No	Alive	809	NA	NA	TUMOR FREE	Endometrial		Endometrioid endometrial adenocarcinoma	0	50	2008	Dilation and curettage procedure		open	negative	100	G3		17	NA	NA	2	0	NA	NA	NA
TCGA-B5-A0JZ	d129ebb4-db21-4342-8d9b-318a67aefa56	8380-03-01	NO	YES	-22106	FEMALE	Post (prior bilateral ovariectomy OR >12 mo since LMP with no prior hysterectomy)	162	87	WHITE		No	No	Alive	689	NA	NA	TUMOR FREE	Endometrial		Endometrioid endometrial adenocarcinoma	0	60	2008	Dilation and curettage procedure		open	negative	61	G3		19	NA	NA	1	8	NA	NA	0
TCGA-B5-A0K0	29c8f468-5ac1-4d6c-8376-e36e6d246926	8380-03-01	NO	YES	-17810	FEMALE	Indeterminate (neither Pre or Postmenopausal)	168	140	WHITE		No	No	Alive	679	NA	NA	TUMOR FREE	Endometrial		Endometrioid endometrial adenocarcinoma	0	48	2008	Dilation and curettage procedure		Minimally Invasive	negative	0	G1		15	NA	NA	0	0	NA	NA	NA
TCGA-B5-A0K1	40a3ed98-3892-449c-b07e-7b7612bd997e	8380-03-01	NO	YES	-25291	FEMALE	Post (prior bilateral ovariectomy OR >12 mo since LMP with no prior hysterectomy)	174	117	WHITE		No	No	Alive	746	NA	NA	TUMOR FREE	Endometrial		Endometrioid endometrial adenocarcinoma	0	69	2008	Office Endometrial Biopsy		open	negative	45	G1		22	NA	NA	0	0	NA	NA	NA
TCGA-B5-A0K2	a8079ea5-c37b-4f77-aca0-b043bf420675	8380-03-01	NO	YES	-20080	FEMALE	Indeterminate (neither Pre or Postmenopausal)	159	84	WHITE		No	No	Alive	683	NA	NA	TUMOR FREE	Endometrial		Endometrioid endometrial adenocarcinoma	0	54	2008	Office Endometrial Biopsy		Minimally Invasive	positive	0	G1		25	NA	NA	0	0	NA	NA	NA
TCGA-B5-A0K3	79ecc142-8f6e-4260-a7ce-c8e2a6212c35	8380-03-01	NO	YES	-22664	FEMALE	Post (prior bilateral ovariectomy OR >12 mo since LMP with no prior hysterectomy)	164	88	BLACK OR AFRICAN AMERICAN		No	No	Alive	700	NA	NA	WITH TUMOR	Endometrial		Endometrioid endometrial adenocarcinoma	0	62	2009	Office Endometrial Biopsy		Minimally Invasive	negative	10	G3		27	NA	NA	0	11	NA	NA	0
TCGA-B5-A0K4	a8f38e37-978b-4435-b676-e8d4c34da909	8380-03-01	NO	YES	-18631	FEMALE	Post (prior bilateral ovariectomy OR >12 mo since LMP with no prior hysterectomy)	162	75			No	No	Alive	466	NA	NA	TUMOR FREE	Endometrial		Endometrioid endometrial adenocarcinoma	0	51	2009	Dilation and curettage procedure		Minimally Invasive	negative	87	G2		23	NA	NA	0	3	NA	NA	0
TCGA-B5-A0K6	5cba9441-6812-49c0-a0f6-7928ed4e5b81	8380-03-01	NO	YES	-21515	FEMALE	Post (prior bilateral ovariectomy OR >12 mo since LMP with no prior hysterectomy)	167	132	WHITE		No	No	Alive	418	NA	NA	TUMOR FREE	Endometrial		Endometrioid endometrial adenocarcinoma	0	58	2009	Dilation and curettage procedure		Minimally Invasive	negative	7	G1		0	NA	NA	NA	0	NA	NA	NA
TCGA-B5-A0K7	2f0640bc-598c-4714-9e9b-7e0f2ca4567f	8380-03-01	NO	YES	-23429	FEMALE	Post (prior bilateral ovariectomy OR >12 mo since LMP with no prior hysterectomy)	168	61	WHITE		No	No	Alive	372	NA	NA	TUMOR FREE	Endometrial		Endometrioid endometrial adenocarcinoma	0	64	2009	Office Endometrial Biopsy		Minimally Invasive	negative	0	G1		6	NA	NA	0	0	NA	NA	NA
TCGA-B5-A0K8	24118b8f-59fe-482a-aed3-7b1bde1571b7	8441-03-01	NO	YES	-25992	FEMALE	Post (prior bilateral ovariectomy OR >12 mo since LMP with no prior hysterectomy)	160	61	WHITE		No	No	Alive	543	NA	NA	TUMOR FREE	Endometrial		Serous endometrial adenocarcinoma	0	71	2009	Office Endometrial Biopsy		Minimally Invasive	negative	5	G3		12	NA	NA	0	0	NA	NA	NA
TCGA-B5-A0K9	4485cc98-5d58-4eb4-8325-7d1a617b6461	8380-03-01	NO	YES	-32289	FEMALE	Post (prior bilateral ovariectomy OR >12 mo since LMP with no prior hysterectomy)	160	65	WHITE		No	No	Alive	167	NA	NA	TUMOR FREE	Endometrial		Endometrioid endometrial adenocarcinoma	0	88	2009	Office Endometrial Biopsy		Minimally Invasive	negative	87	G1		0	NA	NA	NA	0	NA	NA	NA
TCGA-B5-A0KB	e604f5d4-f2c0-4404-9073-b8dbc8396778	8380-03-01	NO	YES	-22669	FEMALE	Post (prior bilateral ovariectomy OR >12 mo since LMP with no prior hysterectomy)	161	76	BLACK OR AFRICAN AMERICAN		Yes	Yes	Alive	125	NA	NA	TUMOR FREE	Endometrial		Endometrioid endometrial adenocarcinoma	0	62	2010	Office Endometrial Biopsy		Minimally Invasive	negative	72	G3		0	NA	NA	0	0	NA	NA	0
TCGA-B5-A11E	38a3ea92-8965-4bda-9dbd-144832975cdd	8380-03-01	NO	YES	-19458	FEMALE	Peri (6-12 months since last menstrual period)	165	52	WHITE		No	No	Alive	265	NA	NA	TUMOR FREE	Endometrial		Endometrioid endometrial adenocarcinoma	0	53	2010	Office Endometrial Biopsy		Minimally Invasive	negative	69	G3		20	NA	NA	0	4	NA	NA	0
TCGA-B5-A11F	3ea53b15-37f0-446e-a130-6bb2dee56865	8380-03-01	NO	YES	-20171	FEMALE	Post (prior bilateral ovariectomy OR >12 mo since LMP with no prior hysterectomy)	NA	NA	WHITE		No	No	Alive	5280	NA	NA	TUMOR FREE	Endometrial		Endometrioid endometrial adenocarcinoma	0	55	1995	Office Endometrial Biopsy		Minimally Invasive	negative	7	G2		13	NA	NA	0	0	NA	NA	0
TCGA-B5-A11G	d2aa7d70-a25f-4a9e-9d52-37e372461824	8380-03-01	NO	YES	-25995	FEMALE	Post (prior bilateral ovariectomy OR >12 mo since LMP with no prior hysterectomy)	160	77	BLACK OR AFRICAN AMERICAN		No	No	Alive	3077	NA	NA	TUMOR FREE	Endometrial		Endometrioid endometrial adenocarcinoma	0	71	2001	Office Endometrial Biopsy		open	negative	0	G1		10	NA	NA	0	0	NA	NA	0
TCGA-B5-A11H	dee43082-4aa7-4650-981c-a779e9fe7b55	8380-03-01	NO	YES	-24556	FEMALE	Post (prior bilateral ovariectomy OR >12 mo since LMP with no prior hysterectomy)	NA	101	WHITE		No	No	Alive	2317	NA	NA	TUMOR FREE	Endometrial		Endometrioid endometrial adenocarcinoma	0	67	2004	Dilation and curettage procedure		open	positive	0	G2		15	NA	NA	0	0	NA	NA	0
TCGA-B5-A11I	f6d136c7-c250-4361-9fed-50f513959a40	8140-03-01	NO	YES	-23857	FEMALE	Post (prior bilateral ovariectomy OR >12 mo since LMP with no prior hysterectomy)	159	124	BLACK OR AFRICAN AMERICAN		No	No	Alive	2038	NA	NA	WITH TUMOR	Endometrial		Endometrioid endometrial adenocarcinoma	0	65	2005	Office Endometrial Biopsy		open	negative	8	G3		6	NA	NA	0	7	NA	NA	0
TCGA-B5-A11J	027b2a29-2fad-4ca8-a7cd-eb913d0205f8	8380-03-01	NO	YES	-23485	FEMALE	Post (prior bilateral ovariectomy OR >12 mo since LMP with no prior hysterectomy)	NA	134	WHITE		No	No	Alive	1291	NA	NA	TUMOR FREE	Endometrial		Endometrioid endometrial adenocarcinoma	0	64	2006	Office Endometrial Biopsy		open	negative	9	G2		17	NA	NA	0	0	NA	NA	0
TCGA-B5-A11L	07b24a23-3d9f-4591-800f-8738cc232f9a	8380-03-01	NO	YES	-26120	FEMALE	Post (prior bilateral ovariectomy OR >12 mo since LMP with no prior hysterectomy)	163	92	WHITE		No	No	Alive	1396	NA	NA	TUMOR FREE	Endometrial		Endometrioid endometrial adenocarcinoma	0	71	2007	Dilation and curettage procedure		Minimally Invasive	negative	85	G2		9	NA	NA	0	0	NA	0	NA
TCGA-B5-A11M	fd370e9d-2719-45e0-b8f1-048ed1ee602f	8380-03-01	NO	YES	-16063	FEMALE	Pre (<6 months since LMP AND no prior bilateral ovariectomy AND not on estrogen replacement)	153	139	WHITE		No	No	Alive	1117	NA	NA	TUMOR FREE	Endometrial		Endometrioid endometrial adenocarcinoma	0	43	2007	Dilation and curettage procedure		open	negative	4	G1		0	NA	NA	0	0	NA	NA	0
TCGA-B5-A11N	ca594f56-9c68-4b7e-84b2-669f1004e3a4	8380-03-01	NO	YES	-25442	FEMALE	Post (prior bilateral ovariectomy OR >12 mo since LMP with no prior hysterectomy)	174	90	WHITE		No	No	Alive	1147	NA	NA	TUMOR FREE	Endometrial		Endometrioid endometrial adenocarcinoma	0	69	2007	Office Endometrial Biopsy		Minimally Invasive	negative	5	G1		46	NA	NA	0	0	NA	NA	NA
TCGA-B5-A11O	a59a79fd-433d-44dc-9601-4c63d599ab28	8380-03-01	NO	YES	-22720	FEMALE	Post (prior bilateral ovariectomy OR >12 mo since LMP with no prior hysterectomy)	177	114	WHITE		No	No	Alive	1042	NA	NA	TUMOR FREE	Endometrial		Endometrioid endometrial adenocarcinoma	0	62	2008	Office Endometrial Biopsy		Minimally Invasive	negative	13	G1		18	NA	NA	0	0	NA	NA	0
TCGA-B5-A11P	d1c65e6a-098e-4c10-9183-c303ba66015a	8380-03-01	NO	YES	-32047	FEMALE	Post (prior bilateral ovariectomy OR >12 mo since LMP with no prior hysterectomy)	NA	74	WHITE		No	No	Alive	825	NA	NA	TUMOR FREE	Endometrial		Endometrioid endometrial adenocarcinoma	0	87	2008	Office Endometrial Biopsy		Minimally Invasive		20	G3		NA	NA	NA	NA	NA	NA	NA	NA
TCGA-B5-A11Q	af852215-5a4b-44b4-8e8e-b887dcb3cf8c	8380-03-01	NO	YES	-23538	FEMALE	Post (prior bilateral ovariectomy OR >12 mo since LMP with no prior hysterectomy)	161	88	WHITE		No	No	Alive	703	NA	NA	TUMOR FREE	Endometrial		Endometrioid endometrial adenocarcinoma	0	64	2008	Office Endometrial Biopsy		Minimally Invasive	negative	34	G1		8	NA	NA	NA	0	NA	NA	0
TCGA-B5-A11R	f04befed-6c81-4676-8715-b8c6a33cb9d1	8380-03-01	NO	YES	-18878	FEMALE	Post (prior bilateral ovariectomy OR >12 mo since LMP with no prior hysterectomy)	168	89	BLACK OR AFRICAN AMERICAN		No	No	Alive	837	NA	NA	TUMOR FREE	Endometrial		Endometrioid endometrial adenocarcinoma	0	51	2008	Office Endometrial Biopsy		Minimally Invasive	negative	60	G3		6	NA	NA	0	12	NA	NA	0
TCGA-B5-A11S	cfd096ac-4d0f-4b89-8822-00656bc7f516	8380-03-01	NO	YES	-23085	FEMALE	Post (prior bilateral ovariectomy OR >12 mo since LMP with no prior hysterectomy)	157	118	WHITE		No	No	Alive	650	NA	NA	TUMOR FREE	Endometrial		Endometrioid endometrial adenocarcinoma	0	63	2009	Dilation and curettage procedure		Minimally Invasive	negative	17	G2		28	NA	NA	0	2	NA	NA	0
TCGA-B5-A11U	0b672aa4-fc13-476f-b61e-5f2c3a615c23	8380-03-01	NO	YES	-27160	FEMALE	Post (prior bilateral ovariectomy OR >12 mo since LMP with no prior hysterectomy)	152	61	BLACK OR AFRICAN AMERICAN		No	No	Alive	271	NA	NA	TUMOR FREE	Endometrial		Endometrioid endometrial adenocarcinoma	0	74	2009	Dilation and curettage procedure		Minimally Invasive		23	G3		NA	NA	NA	NA	NA	NA	NA	0
TCGA-B5-A11V	d3c83c5e-acb1-4cb0-8f56-96341822582f	8380-03-01	NO	YES	-23630	FEMALE	Post (prior bilateral ovariectomy OR >12 mo since LMP with no prior hysterectomy)	157	71	BLACK OR AFRICAN AMERICAN		No	No	Alive	232	NA	NA	TUMOR FREE	Endometrial		Endometrioid endometrial adenocarcinoma	0	64	2010	Office Endometrial Biopsy		Minimally Invasive	positive	29	G1		3	NA	NA	0	0	NA	NA	0
TCGA-B5-A11W	f5bd3902-ff7f-4233-8f74-beef3676af9a	8380-03-01	NO	YES	-22365	FEMALE	Post (prior bilateral ovariectomy OR >12 mo since LMP with no prior hysterectomy)	163	102	WHITE		No	No	Alive	339	NA	NA	TUMOR FREE	Endometrial		Endometrioid endometrial adenocarcinoma	0	61	2010	Office Endometrial Biopsy		Minimally Invasive	positive	52	G2		17	NA	NA	0	0	NA	NA	0
TCGA-B5-A11X	f70a64a8-3faa-468a-a6f3-4815eb01e5a3	8020-03-01	NO	YES	-24217	FEMALE	Post (prior bilateral ovariectomy OR >12 mo since LMP with no prior hysterectomy)	160	71	BLACK OR AFRICAN AMERICAN		No	No	Alive	337	NA	NA	WITH TUMOR	Endometrial		Endometrioid endometrial adenocarcinoma	0	66	2010	Dilation and curettage procedure		open	negative	100	G3		5	NA	NA	1	5	NA	NA	5
TCGA-B5-A11Y	c0db966b-1024-4ee3-899a-f12e3c71a42c	8382-03-01	NO	YES	-21860	FEMALE	Post (prior bilateral ovariectomy OR >12 mo since LMP with no prior hysterectomy)	162	63	WHITE		No	No	Alive	315	NA	NA	TUMOR FREE	Endometrial		Endometrioid endometrial adenocarcinoma	0	59	2010	Office Endometrial Biopsy		Minimally Invasive	negative	54	G1		8	NA	NA	0	NA	NA	NA	NA
TCGA-B5-A11Z	cc141997-edab-4aae-a056-0c079eaa7362	8380-03-01	NO	YES	-22505	FEMALE	Post (prior bilateral ovariectomy OR >12 mo since LMP with no prior hysterectomy)	172	84	WHITE		No	No	Alive	291	NA	NA	TUMOR FREE	Endometrial		Endometrioid endometrial adenocarcinoma	0	61	2010	Office Endometrial Biopsy		Minimally Invasive	negative	0	G1		0	NA	NA	NA	0	NA	NA	NA
TCGA-B5-A121	19511f9e-7b0e-4a06-998d-c1837d37c6ec	8380-03-01	NO	YES	-21018	FEMALE	Post (prior bilateral ovariectomy OR >12 mo since LMP with no prior hysterectomy)	165	80	WHITE		No	No	Alive	259	NA	NA	TUMOR FREE	Endometrial		Endometrioid endometrial adenocarcinoma	0	57	2010	Office Endometrial Biopsy		Minimally Invasive	negative	48	G1		0	NA	NA	0	0	NA	NA	0
TCGA-B5-A1MR	02af18ee-ab8e-4ac3-b22e-dec80c201058	8380-03-01	NO	YES	-24017	FEMALE	Post (prior bilateral ovariectomy OR >12 mo since LMP with no prior hysterectomy)	NA	58	WHITE		No	No	Alive	5691	NA	NA	TUMOR FREE	Endometrial		Endometrioid endometrial adenocarcinoma	0	65	1995	Office Endometrial Biopsy		open	negative	4	G3		15	NA	NA	0	7	NA	NA	0
TCGA-B5-A1MS	B2AA0220-6387-4EEA-B6D4-A4FA0F15B2D9	8441-03-01	NO	YES	-22068	FEMALE	Post (prior bilateral ovariectomy OR >12 mo since LMP with no prior hysterectomy)	166	74	WHITE	NOT HISPANIC OR LATINO	No	No	Dead	NA	NA	3112	WITH TUMOR	Endometrial		Serous endometrial adenocarcinoma	0	60	2003	Dilation and curettage procedure		Minimally Invasive	negative	55	G3	RX	25	NA	NA	0	4	NA	NA	0
TCGA-B5-A1MU	f5261330-596e-4632-a5a3-8d3a2aa5de38	8441-03-01	NO	YES	-29027	FEMALE	Post (prior bilateral ovariectomy OR >12 mo since LMP with no prior hysterectomy)	147	44	WHITE		No	No	Dead	NA	NA	1548	WITH TUMOR	Endometrial		Serous endometrial adenocarcinoma	0	79	2006	Office Endometrial Biopsy		open	positive	100	G3		0	NA	NA	NA	0	NA	NA	NA
TCGA-B5-A1MV	0f36c3a2-0ba5-4c43-a3f0-78d125e5d0ac	8380-03-01	NO	YES	-30926	FEMALE	Post (prior bilateral ovariectomy OR >12 mo since LMP with no prior hysterectomy)	151	72	WHITE		No	No	Alive	380	NA	NA	TUMOR FREE	Endometrial		Endometrioid endometrial adenocarcinoma	0	84	2010	Dilation and curettage procedure		open	negative	47	G2		19	NA	NA	0	7	NA	NA	0
TCGA-B5-A1MW	E2B48D0D-57CA-400B-8598-55EF132E350E	8380-03-01	NO	YES	-20183	FEMALE	Post (prior bilateral ovariectomy OR >12 mo since LMP with no prior hysterectomy)	163	62	WHITE		No	No	Alive	220	NA	NA	TUMOR FREE	Endometrial		Endometrioid endometrial adenocarcinoma	0	55	2010	Office Endometrial Biopsy		Minimally Invasive	negative	31	G3		31	NA	NA	0	8	NA	NA	0
TCGA-B5-A1MX	37bac6ba-be93-42cc-892b-efd0bdb850bd	8380-03-01	NO	YES	-17320	FEMALE	Pre (<6 months since LMP AND no prior bilateral ovariectomy AND not on estrogen replacement)	152	58	WHITE		No	No	Alive	175	NA	NA	TUMOR FREE	Endometrial		Endometrioid endometrial adenocarcinoma	0	47	2010	Tumor resection		Minimally Invasive		100	G3		14	NA	NA	0	2	NA	NA	0
TCGA-B5-A1MY	5d2f1a0f-a01b-48c2-b749-1ca710aa2bb4	8441-03-01	NO	YES	-22805	FEMALE	Post (prior bilateral ovariectomy OR >12 mo since LMP with no prior hysterectomy)	146	67	BLACK OR AFRICAN AMERICAN		No	No	Dead	NA	NA	361	WITH TUMOR	Endometrial		Serous endometrial adenocarcinoma	0	62	2010	Office Endometrial Biopsy		Minimally Invasive	negative	100	G3		0	NA	NA	NA	5	NA	NA	2
TCGA-B5-A1MZ	838fcc2b-48b4-49dd-b8fc-ff27bbd16b17	8380-03-01	NO	YES	-19955	FEMALE	Indeterminate (neither Pre or Postmenopausal)	166	114	WHITE		No	No	Alive	465	NA	NA	TUMOR FREE	Endometrial		Endometrioid endometrial adenocarcinoma	0	54	2010	Dilation and curettage procedure		Minimally Invasive	negative	31	G1		32	NA	NA	0	NA	NA	NA	NA
TCGA-B5-A1N2	d79e692c-5053-4484-a180-01a094c5ff45	8441-03-01	NO	YES	-25612	FEMALE	Post (prior bilateral ovariectomy OR >12 mo since LMP with no prior hysterectomy)	168	114	BLACK OR AFRICAN AMERICAN		No	No	Alive	389	NA	NA	TUMOR FREE	Endometrial		Serous endometrial adenocarcinoma	0	70	2010	Office Endometrial Biopsy		Minimally Invasive	positive	12.5	G3		1	NA	NA	1	NA	NA	NA	NA
TCGA-B5-A3F9	21941181-8ED5-4211-867D-516AD09FBE06	8380-03-01	NO	YES	-20523	FEMALE	Post (prior bilateral ovariectomy OR >12 mo since LMP with no prior hysterectomy)	166	155	BLACK OR AFRICAN AMERICAN		No	No	Alive	3264	NA	NA	TUMOR FREE	Endometrial		Endometrioid endometrial adenocarcinoma	0	56	2003	Office Endometrial Biopsy		Minimally Invasive		6	G3		0	NA	NA	NA	0	NA	NA	NA
TCGA-B5-A3FA	AC9EC63A-C3B6-4D0C-B1A9-7C72DBAD456C	8380-03-01	NO	YES	-26850	FEMALE	Post (prior bilateral ovariectomy OR >12 mo since LMP with no prior hysterectomy)	158	74	WHITE		No	No	Alive	2565	NA	NA	TUMOR FREE	Endometrial		Endometrioid endometrial adenocarcinoma	0	73	2004	Office Endometrial Biopsy		Minimally Invasive	negative	52	G3		11	NA	NA	0	2	NA	NA	0
TCGA-B5-A3FB	0C1946A8-EE54-4B9B-8054-9A7BECE74D33	8380-03-01	NO	YES	-26779	FEMALE	Post (prior bilateral ovariectomy OR >12 mo since LMP with no prior hysterectomy)	170	115	BLACK OR AFRICAN AMERICAN		No	No	Alive	2096	NA	NA	TUMOR FREE	Endometrial		Endometrioid endometrial adenocarcinoma	0	73	2006	Office Endometrial Biopsy		Minimally Invasive	negative	4	G3		33	NA	NA	0	0	NA	NA	NA
TCGA-B5-A3FC	EC2040A3-788B-4F2C-A093-C5C4B3DC4B6C	8380-03-01	NO	YES	-19422	FEMALE	Post (prior bilateral ovariectomy OR >12 mo since LMP with no prior hysterectomy)	169	76	BLACK OR AFRICAN AMERICAN	NOT HISPANIC OR LATINO	No	No	Alive	1890	NA	NA	TUMOR FREE	Endometrial		Endometrioid endometrial adenocarcinoma	0	53	2006	Office Endometrial Biopsy		open	negative	0	G3		0	NA	NA	NA	0	NA	NA	NA
TCGA-B5-A3FD	EEB327B4-B705-4161-BA94-647F0E14F5B4	8380-03-01	NO	YES	-25813	FEMALE	Indeterminate (neither Pre or Postmenopausal)	174	115	BLACK OR AFRICAN AMERICAN		No	No	Alive	796	NA	NA	TUMOR FREE	Endometrial		Endometrioid endometrial adenocarcinoma	0	70	2009	Dilation and curettage procedure		Minimally Invasive	negative	30	G3		34	NA	NA	0	7	NA	NA	0
TCGA-B5-A3FH	139E2C5A-CC0C-43A2-B30E-B8AC17C0B5F2	8380-03-01	NO	YES	-27221	FEMALE	Post (prior bilateral ovariectomy OR >12 mo since LMP with no prior hysterectomy)	160	85	BLACK OR AFRICAN AMERICAN		No	No	Alive	197	NA	NA	TUMOR FREE	Endometrial		Endometrioid endometrial adenocarcinoma	0	74	2011	Office Endometrial Biopsy		Minimally Invasive	negative	6	G3		17	NA	NA	0	9	NA	NA	0
TCGA-B5-A3S1	3789AE3F-286B-42F0-A805-320AD69EA1DF	8441-03-01	NO	YES	-26031	FEMALE	Post (prior bilateral ovariectomy OR >12 mo since LMP with no prior hysterectomy)	155	68	WHITE		No	No	Alive	153	NA	NA	WITH TUMOR	Endometrial		Serous endometrial adenocarcinoma	0	71	2011	Office Endometrial Biopsy		Minimally Invasive	negative	87.6	G3		24	NA	NA	3	7	NA	NA	0
TCGA-B5-A5OC	AE8A4958-5407-4C01-93C3-8090862533AE	8380-03-01	YES	NO	-26109	FEMALE		NA	NA	BLACK OR AFRICAN AMERICAN		No	No	Alive	841	NA	NA		Endometrial		Endometrioid endometrial adenocarcinoma	0	71	2011					NA	G3	R2	NA	NA	NA	NA	NA	NA	NA	NA	YES	YES
TCGA-B5-A5OD	3E240DC0-80B7-41EA-81B3-33ECE2753C2B	8441-03-01	YES	NO	-24775	FEMALE		NA	NA	BLACK OR AFRICAN AMERICAN		No	No	Alive	772	NA	NA		Endometrial		Serous endometrial adenocarcinoma	0	67	2011					NA	G3		NA	NA	NA	NA	NA	NA	NA	NA	YES	YES
TCGA-B5-A5OE	D5EE39E8-A1D2-4244-9C38-07D7C5C1BABA	8441-03-01	YES	NO	-24905	FEMALE		NA	NA	BLACK OR AFRICAN AMERICAN		No	No	Alive	734	NA	NA		Endometrial		Serous endometrial adenocarcinoma	0	68	2011					NA	G3		NA	NA	NA	NA	NA	NA	NA	NA	YES	NO
TCGA-BG-A0LW	68181bc9-aa8b-44ec-8601-564b30ea0561	8380-03-01	NO	YES	-17369	FEMALE	Indeterminate (neither Pre or Postmenopausal)	157	141	WHITE	NOT HISPANIC OR LATINO	No	No	Alive	195	NA	NA	TUMOR FREE	Endometrial		Endometrioid endometrial adenocarcinoma	0	47	2010	Office Endometrial Biopsy		open	negative	5	G2	R0	6	0	0	0	0	NA	NA	NA
TCGA-BG-A0LX	ac1d3946-fe6c-4bd8-b02c-638799cb0f67	8380-03-01	NO	YES	-20928	FEMALE	Post (prior bilateral ovariectomy OR >12 mo since LMP with no prior hysterectomy)	170	96	WHITE	NOT HISPANIC OR LATINO	No	No	Alive	253	NA	NA	TUMOR FREE	Endometrial		Endometrioid endometrial adenocarcinoma	0	57	2010	Office Endometrial Biopsy		open		90	G2	R0	15	0	0	0	7	0	0	0
TCGA-BG-A0M0	8bf0b156-6eb4-45e8-9cbb-0979efbea898	8380-03-01	NO	YES	-24427	FEMALE	Post (prior bilateral ovariectomy OR >12 mo since LMP with no prior hysterectomy)	165	117	WHITE	NOT HISPANIC OR LATINO	No	No	Alive	238	NA	NA	TUMOR FREE	Endometrial		Endometrioid endometrial adenocarcinoma	0	66	2010	Dilation and curettage procedure		Minimally Invasive	negative	6	G1	R0	1	0	0	0	0	NA	NA	NA
TCGA-BG-A0M2	9731e0b3-c62d-43cb-8ae7-8f973d69ab19	8380-03-01	NO	YES	-22822	FEMALE	Post (prior bilateral ovariectomy OR >12 mo since LMP with no prior hysterectomy)	168	76	WHITE	NOT HISPANIC OR LATINO	No	No	Alive	317	NA	NA	TUMOR FREE	Endometrial		Endometrioid endometrial adenocarcinoma	0	62	2009	Office Endometrial Biopsy		Minimally Invasive	negative	59	G2	R0	8	0	0	0	1	0	0	0
TCGA-BG-A0M3	8bdd4e0e-5bec-43f2-b9fa-d6e94a72fe05	8380-03-01	NO	YES	-27183	FEMALE	Post (prior bilateral ovariectomy OR >12 mo since LMP with no prior hysterectomy)	160	75	WHITE	NOT HISPANIC OR LATINO	No	No	Alive	742	NA	NA	TUMOR FREE	Endometrial		Endometrioid endometrial adenocarcinoma	0	74	2008	Office Endometrial Biopsy		open	positive	53	G2	R0	12	0	0	0	5	0	0	0
TCGA-BG-A0M4	73e5310d-ba8c-4cbc-aa4f-e06206f898f4	8380-03-01	YES	NO	-22090	FEMALE	Post (prior bilateral ovariectomy OR >12 mo since LMP with no prior hysterectomy)	178	97	WHITE	NOT HISPANIC OR LATINO	No	No	Alive	480	NA	NA	TUMOR FREE	Endometrial		Endometrioid endometrial adenocarcinoma	0	60	2008	Dilation and curettage procedure		Minimally Invasive	negative	5	G3	R0	14	0	0	0	3	0	0	0
TCGA-BG-A0M6	002724fa-7051-49fa-9c58-4bcb7eba4ac6	8441-03-01	NO	YES	-26666	FEMALE	Post (prior bilateral ovariectomy OR >12 mo since LMP with no prior hysterectomy)	152	55	WHITE	NOT HISPANIC OR LATINO	Yes	No	Alive	241	NA	NA	TUMOR FREE	Endometrial		Serous endometrial adenocarcinoma	0	73	2008	Tumor resection		open	positive	100	G3	R0	16	5	0	5	5	3	0	3
TCGA-BG-A0M7	1d9c2113-ddcb-4440-89c3-cd21cee6d401	8380-03-01	NO	YES	-22096	FEMALE	Post (prior bilateral ovariectomy OR >12 mo since LMP with no prior hysterectomy)	160	102	WHITE	NOT HISPANIC OR LATINO	No	No	Alive	698	NA	NA	TUMOR FREE	Endometrial		Endometrioid endometrial adenocarcinoma	0	60	2008	Dilation and curettage procedure		open	negative	75	G2	R0	NA	NA	NA	NA	NA	NA	NA	NA
TCGA-BG-A0M8	e055db71-f3da-43d3-a9b2-2f65dfb23d3e	8380-03-01	NO	YES	-18308	FEMALE	Indeterminate (neither Pre or Postmenopausal)	160	209	WHITE	NOT HISPANIC OR LATINO	Yes	No	Alive	690	NA	NA	TUMOR FREE	Endometrial		Endometrioid endometrial adenocarcinoma	0	50	2008	Dilation and curettage procedure		open	negative	50	G3	R0	0	NA	NA	NA	0	NA	NA	NA
TCGA-BG-A0M9	4fd1cb59-6c50-4355-9d37-a341e1f4fad9	8380-03-01	NO	YES	-26708	FEMALE	Post (prior bilateral ovariectomy OR >12 mo since LMP with no prior hysterectomy)	160	93	WHITE	NOT HISPANIC OR LATINO	No	No	Alive	765	NA	NA	TUMOR FREE	Endometrial		Endometrioid endometrial adenocarcinoma	0	73	2008	Office Endometrial Biopsy		open	negative	75	G2	R0	5	0	0	0	4	0	0	0
TCGA-BG-A0MA	F85BC60B-AB07-4B24-820B-6860B198E910	8380-03-01	NO	YES	-22036	FEMALE	Post (prior bilateral ovariectomy OR >12 mo since LMP with no prior hysterectomy)	170	111	WHITE	NOT HISPANIC OR LATINO	No	No	Dead	NA	NA	326	WITH TUMOR	Endometrial		Endometrioid endometrial adenocarcinoma	0	60	2008	Office Endometrial Biopsy		open	negative	78	G3	R0	10	0	0	0	6	0	0	0
TCGA-BG-A0MC	884fd57d-bd8e-40e7-82f6-0ba1c71101a9	8380-03-01	NO	YES	-27136	FEMALE	Post (prior bilateral ovariectomy OR >12 mo since LMP with no prior hysterectomy)	155	135	WHITE	NOT HISPANIC OR LATINO	No	No	Alive	827	NA	NA	TUMOR FREE	Endometrial		Endometrioid endometrial adenocarcinoma	0	74	2008	Tumor resection		Minimally Invasive	negative	0	G1	R0	0	NA	NA	NA	0	NA	NA	NA
TCGA-BG-A0MG	9cde90c8-2be0-4328-a032-ff1dc19e66fd	8380-03-01	NO	YES	-26957	FEMALE	Post (prior bilateral ovariectomy OR >12 mo since LMP with no prior hysterectomy)	160	61	WHITE	NOT HISPANIC OR LATINO	No	No	Alive	896	NA	NA	TUMOR FREE	Endometrial		Endometrioid endometrial adenocarcinoma	0	73	2007	Dilation and curettage procedure		open	negative	36	G1	R0	5	0	0	0	2	0	0	0
TCGA-BG-A0MH	bfac45a6-fa01-4edb-9807-6898ea82e80e	8380-03-01	NO	YES	-22475	FEMALE	Post (prior bilateral ovariectomy OR >12 mo since LMP with no prior hysterectomy)	154	136	WHITE		No	No	Alive	1341	NA	NA	TUMOR FREE	Endometrial		Endometrioid endometrial adenocarcinoma	0	61	2007	Office Endometrial Biopsy		open		90	G2		8	0	NA	NA	NA	NA	NA	NA
TCGA-BG-A0MI	b8588e0f-aad6-4ded-845e-3cff67a48d8f	8380-03-01	NO	YES	-30334	FEMALE	Post (prior bilateral ovariectomy OR >12 mo since LMP with no prior hysterectomy)	165	101	WHITE	NOT HISPANIC OR LATINO	No	No	Dead	NA	NA	714	TUMOR FREE	Endometrial		Endometrioid endometrial adenocarcinoma	0	83	2007	Dilation and curettage procedure		open	negative	13	G2	R0	13	0	0	0	2	0	0	0
TCGA-BG-A0MK	1F9B1B71-8753-4CD5-A585-708BEA8FF1FA	8380-03-01	YES	NO	-19034	FEMALE	Pre (<6 months since LMP AND no prior bilateral ovariectomy AND not on estrogen replacement)	NA	NA	BLACK OR AFRICAN AMERICAN	NOT HISPANIC OR LATINO	No	No	Dead	NA	NA	1317	WITH TUMOR	Endometrial		Endometrioid endometrial adenocarcinoma	0	52	2006	Dilation and curettage procedure		Minimally Invasive	negative	NA	G3	R0	NA	NA	NA	NA	NA	NA	NA	NA
TCGA-BG-A0MO	734ef97f-807c-480e-8df9-feaf041032d2	8380-03-01	NO	YES	-23287	FEMALE	Post (prior bilateral ovariectomy OR >12 mo since LMP with no prior hysterectomy)	160	83	WHITE	NOT HISPANIC OR LATINO	No	No	Alive	1021	NA	NA	TUMOR FREE	Endometrial		Endometrioid endometrial adenocarcinoma	0	63	2008	Dilation and curettage procedure		open	negative	35.7	G1	R0	NA	NA	NA	NA	NA	NA	NA	NA
TCGA-BG-A0MQ	12d36a1d-9922-4311-bbda-71f32ac2c03b	8380-03-01	NO	YES	-26284	FEMALE	Post (prior bilateral ovariectomy OR >12 mo since LMP with no prior hysterectomy)	165	101	WHITE	NOT HISPANIC OR LATINO	No	No	Alive	761	NA	NA	WITH TUMOR	Endometrial		Endometrioid endometrial adenocarcinoma	0	71	2008	Office Endometrial Biopsy		open	negative	25	G1	R0	NA	NA	NA	NA	NA	NA	NA	NA
TCGA-BG-A0MS	a798a8cc-4e72-4a8c-9e20-74a14deafd12	8380-03-01	NO	YES	-19547	FEMALE	Post (prior bilateral ovariectomy OR >12 mo since LMP with no prior hysterectomy)	160	65	WHITE	NOT HISPANIC OR LATINO	Yes	No	Alive	553	NA	NA	TUMOR FREE	Endometrial		Endometrioid endometrial adenocarcinoma	0	53	2009	Dilation and curettage procedure		open	negative	44	G3	R0	NA	NA	NA	NA	NA	NA	NA	NA
TCGA-BG-A0MT	082e32c5-7f82-466a-b52d-a3293a8f8e57	8380-03-01	NO	YES	-23574	FEMALE	Post (prior bilateral ovariectomy OR >12 mo since LMP with no prior hysterectomy)	168	73	WHITE	NOT HISPANIC OR LATINO	No	No	Alive	240	NA	NA	TUMOR FREE	Endometrial		Endometrioid endometrial adenocarcinoma	0	64	2009	Office Endometrial Biopsy		Minimally Invasive	negative	25	G2	R0	NA	NA	NA	NA	NA	NA	NA	NA
TCGA-BG-A0MU	a7329910-b1c7-4a18-b28e-8fad79121339	8380-03-01	NO	YES	-28621	FEMALE	Post (prior bilateral ovariectomy OR >12 mo since LMP with no prior hysterectomy)	152	68	WHITE	NOT HISPANIC OR LATINO	No	No	Alive	232	NA	NA	TUMOR FREE	Endometrial		Endometrioid endometrial adenocarcinoma	0	78	2010	Tumor resection		open	negative	76.9	G1	R0	8	0	0	0	1	0	0	0
TCGA-BG-A0RY	f299ad43-bb16-46ce-9617-48cc6c6f29e7	8380-03-01	NO	YES	-24952	FEMALE	Post (prior bilateral ovariectomy OR >12 mo since LMP with no prior hysterectomy)	170	118	WHITE	NOT HISPANIC OR LATINO	No	No	Alive	128	NA	NA	TUMOR FREE	Endometrial		Endometrioid endometrial adenocarcinoma	0	68	2010	Office Endometrial Biopsy		open	negative	96	G2	R0	9	0	0	0	0	0	0	0
TCGA-BG-A0VT	cc058b8c-df40-4f9e-88e3-3d1131b22b41	8380-03-01	NO	YES	-20602	FEMALE	Pre (<6 months since LMP AND no prior bilateral ovariectomy AND not on estrogen replacement)	170	144	WHITE	NOT HISPANIC OR LATINO	No	No	Alive	224	NA	NA	TUMOR FREE	Endometrial		Endometrioid endometrial adenocarcinoma	0	56	2010	Dilation and curettage procedure		Minimally Invasive		20	G2	R0	3	0	NA	NA	3	0	NA	NA
TCGA-BG-A0VV	6164588a-d03a-46fc-82fb-a32cbaa54cac	8380-03-01	NO	YES	-19581	FEMALE	Pre (<6 months since LMP AND no prior bilateral ovariectomy AND not on estrogen replacement)	162	147	WHITE	NOT HISPANIC OR LATINO	No	No	Alive	272	NA	NA	TUMOR FREE	Endometrial		Endometrioid endometrial adenocarcinoma	0	53	2010	Office Endometrial Biopsy		open	negative	50	G1	R0	6	0	NA	NA	2	0	NA	NA
TCGA-BG-A0VW	62d71839-4fba-42e9-9929-8d937f0fe287	8380-03-01	NO	YES	-28383	FEMALE	Post (prior bilateral ovariectomy OR >12 mo since LMP with no prior hysterectomy)	157	93	WHITE	NOT HISPANIC OR LATINO	No	No	Alive	132	NA	NA	TUMOR FREE	Endometrial		Endometrioid endometrial adenocarcinoma	0	77	2010	Dilation and curettage procedure		open	negative	50	G1	R0	10	0	NA	NA	2	0	NA	NA
TCGA-BG-A0VX	6c2a0f37-49cd-4fd0-b126-58b35f9121df	8380-03-01	NO	YES	-21425	FEMALE	Post (prior bilateral ovariectomy OR >12 mo since LMP with no prior hysterectomy)	152	157	WHITE	NOT HISPANIC OR LATINO	No	No	Alive	490	NA	NA	TUMOR FREE	Endometrial		Endometrioid endometrial adenocarcinoma	0	58	2008	Excisional Biopsy		open		15	G1	RX	NA	NA	NA	NA	NA	NA	NA	NA
TCGA-BG-A0VZ	edee2bf5-284c-4d77-823a-d037fe4c4b9e	8380-03-01	NO	YES	-21414	FEMALE	Post (prior bilateral ovariectomy OR >12 mo since LMP with no prior hysterectomy)	165	109	WHITE	NOT HISPANIC OR LATINO	No	No	Alive	868	NA	NA	TUMOR FREE	Endometrial		Endometrioid endometrial adenocarcinoma	0	58	2008	Dilation and curettage procedure		open	negative	52	G1	R0	NA	NA	NA	NA	NA	NA	NA	NA
TCGA-BG-A0W1	2d750c67-24a2-4b12-b4f2-dbd65f2f27f0	8380-03-01	NO	YES	-32750	FEMALE	Post (prior bilateral ovariectomy OR >12 mo since LMP with no prior hysterectomy)	130	56	WHITE	NOT HISPANIC OR LATINO	No	No	Alive	122	NA	NA	TUMOR FREE	Endometrial		Endometrioid endometrial adenocarcinoma	0	89	2007	Dilation and curettage procedure		open		45	G2	R0	11	0	NA	NA	NA	NA	NA	NA
TCGA-BG-A0W2	f47df5f9-7c60-4b1a-b574-7036245af341	8380-03-01	NO	YES	-20998	FEMALE	Post (prior bilateral ovariectomy OR >12 mo since LMP with no prior hysterectomy)	165	121	WHITE		No	No	Alive	1151	NA	NA	TUMOR FREE	Endometrial		Endometrioid endometrial adenocarcinoma	0	57	2007	Dilation and curettage procedure		open		0	G1	RX	0	NA	NA	NA	0	NA	NA	NA
TCGA-BG-A0YU	957ac10a-7365-47b1-bbed-47e5d42fbfdf	8380-03-01	NO	YES	-13644	FEMALE	Pre (<6 months since LMP AND no prior bilateral ovariectomy AND not on estrogen replacement)	157	107	WHITE	NOT HISPANIC OR LATINO	No	No	Alive	279	NA	NA	TUMOR FREE	Endometrial		Endometrioid endometrial adenocarcinoma	0	37	2010	Other method, specify:	pelvic wash specimen from PAP	open		50	G1	RX	NA	NA	NA	NA	NA	NA	NA	NA
TCGA-BG-A0YV	d8e57746-37a1-482a-a3d3-a11bd00cdc11	8441-03-01	NO	YES	-24567	FEMALE	Post (prior bilateral ovariectomy OR >12 mo since LMP with no prior hysterectomy)	155	54	WHITE	NOT HISPANIC OR LATINO	Yes	No	Alive	186	NA	NA	TUMOR FREE	Endometrial		Serous endometrial adenocarcinoma	0	67	2010	Cytology (e.g. Peritoneal or pleural fluid)		Minimally Invasive		NA	G3	R0	NA	NA	NA	NA	NA	NA	NA	NA
TCGA-BG-A186	fe4db898-3a9f-4dff-adcb-7b8c30137350	8380-03-01	NO	YES	-22370	FEMALE		162	75	BLACK OR AFRICAN AMERICAN	NOT HISPANIC OR LATINO	No	No	Alive	230	NA	NA	TUMOR FREE	Endometrial		Endometrioid endometrial adenocarcinoma	0	61	2010	Office Endometrial Biopsy		open	positive	28	G2	RX	23	0	NA	NA	6	0	NA	NA
TCGA-BG-A187	0f59bb0a-135c-4793-b1a7-5ad5172ed82d	8380-03-01	NO	YES	-24099	FEMALE		160	61	WHITE	NOT HISPANIC OR LATINO	No	No	Alive	231	NA	NA		Endometrial		Endometrioid endometrial adenocarcinoma	0	65	2010	Dilation and curettage procedure		Minimally Invasive	negative	80	G2	R0	4	0	NA	NA	3	NA	NA	NA
TCGA-BG-A18A	feb3e930-3638-44b4-ac0f-a5dcb01fed76	8380-03-01	NO	YES	-27086	FEMALE	Post (prior bilateral ovariectomy OR >12 mo since LMP with no prior hysterectomy)	162	84	WHITE	NOT HISPANIC OR LATINO	No	No	Alive	252	NA	NA	TUMOR FREE	Endometrial		Endometrioid endometrial adenocarcinoma	0	74	2010	Dilation and curettage procedure		Minimally Invasive	negative	50	G1	RX	11	0	NA	NA	2	0	NA	NA
TCGA-BG-A18B	62ae3bb1-8102-4693-aee6-4d8d0d2bc515	8380-03-01	NO	YES	-19550	FEMALE	Peri (6-12 months since last menstrual period)	163	116	WHITE	NOT HISPANIC OR LATINO	No	No	Alive	155	NA	NA	TUMOR FREE	Endometrial		Endometrioid endometrial adenocarcinoma	0	53	2010	Office Endometrial Biopsy		open		NA	G2	RX	5	0	NA	NA	0	NA	NA	NA
TCGA-BG-A18C	66e305ca-8a16-44f0-b837-85e529b7ad55	8380-03-01	NO	YES	-26602	FEMALE		163	96	WHITE	NOT HISPANIC OR LATINO	No	No	Alive	169	NA	NA		Endometrial		Endometrioid endometrial adenocarcinoma	0	72	2010	Dilation and curettage procedure		Minimally Invasive		13	G2	RX	25	0	NA	NA	5	0	NA	NA
TCGA-BG-A220	41dcafa0-b196-46dd-ab07-58cb747c9ebc	8380-03-01	NO	YES	-25346	FEMALE		NA	127	WHITE	NOT HISPANIC OR LATINO	Yes	No	Alive	221	NA	NA	TUMOR FREE	Endometrial		Endometrioid endometrial adenocarcinoma	0	69	2010	Office Endometrial Biopsy		open		NA	G3		0	NA	NA	NA	0	NA	NA	NA
TCGA-BG-A221	e7e667be-9b31-4870-9c38-740098f37213	8380-03-01	NO	YES	-30960	FEMALE	Post (prior bilateral ovariectomy OR >12 mo since LMP with no prior hysterectomy)	157	62	WHITE	NOT HISPANIC OR LATINO	Yes	No	Alive	46	NA	NA		Endometrial		Endometrioid endometrial adenocarcinoma	0	84	2010	Dilation and curettage procedure		open		NA	G3		15	0	NA	NA	3	0	NA	NA
TCGA-BG-A222	397b2672-d014-4b57-88dd-17e66ff8be4d	8380-03-01	NO	YES	-18220	FEMALE		167	132	WHITE	NOT HISPANIC OR LATINO	No	No	Alive	14	NA	NA		Endometrial		Endometrioid endometrial adenocarcinoma	0	49	2011	Office Endometrial Biopsy		open	negative	NA	G3		25	0	NA	NA	7	0	NA	NA
TCGA-BG-A2AD	49adc60f-211b-4547-84f6-094257767409	8380-03-01	NO	YES	-23064	FEMALE	Post (prior bilateral ovariectomy OR >12 mo since LMP with no prior hysterectomy)	160	80	WHITE	NOT HISPANIC OR LATINO	No	No	Alive	609	NA	NA		Endometrial		Endometrioid endometrial adenocarcinoma	0	63	2011	Dilation and curettage procedure		Minimally Invasive	positive	NA	G3		18	0	NA	NA	8	0	NA	NA
TCGA-BG-A2AE	f384eb3f-92ab-4327-87eb-45b5f72a1580	8441-03-01	NO	YES	-21069	FEMALE	Peri (6-12 months since last menstrual period)	179	135	WHITE	NOT HISPANIC OR LATINO	No	No	Alive	327	NA	NA		Endometrial		Endometrioid endometrial adenocarcinoma	0	57	2011	Office Endometrial Biopsy		open		NA	G3		8	1	NA	NA	NA	NA	NA	NA
TCGA-BG-A2L7	214A09BB-CE52-4055-B036-065E8CB7AC7D	8380-03-01	NO	YES	-25091	FEMALE		NA	NA	WHITE	NOT HISPANIC OR LATINO	No	No	Alive	177	NA	NA	TUMOR FREE	Endometrial		Endometrioid endometrial adenocarcinoma	0	68	2011	Dilation and curettage procedure		open		NA	G3	RX	15	0	NA	NA	1	0	NA	NA
TCGA-BG-A3EW	A31554AF-D77A-4862-8AED-4581FB2BD877	8380-03-01	YES	NO	-22705	FEMALE	Post (prior bilateral ovariectomy OR >12 mo since LMP with no prior hysterectomy)	166	126	WHITE	NOT HISPANIC OR LATINO	No	No	Alive	5	NA	NA	TUMOR FREE	Endometrial		Endometrioid endometrial adenocarcinoma	0	62	2011	Dilation and curettage procedure		Minimally Invasive		12	G3	R0	9	0	NA	NA	2	0	NA	NA
TCGA-BG-A3PP	9F92080F-F6E0-42DB-A02B-B3069664F6D0	8441-03-01	YES	NO	-30227	FEMALE	Post (prior bilateral ovariectomy OR >12 mo since LMP with no prior hysterectomy)	NA	NA	WHITE	NOT HISPANIC OR LATINO	No	No	Alive	207	NA	NA	TUMOR FREE	Endometrial		Serous endometrial adenocarcinoma	0	82	2011	Office Endometrial Biopsy		Minimally Invasive	positive	NA	G3	R0	3	0	NA	NA	NA	NA	NA	NA
TCGA-BK-A0C9	92a2cae3-b8ee-4ebb-ac5c-01e58749448f	8380-03-01	YES	NO	-20876	FEMALE	Post (prior bilateral ovariectomy OR >12 mo since LMP with no prior hysterectomy)	168	127	WHITE	NOT HISPANIC OR LATINO	No	No	Alive	289	NA	NA	TUMOR FREE	Endometrial		Endometrioid endometrial adenocarcinoma	0	57	2009	Office Endometrial Biopsy		open	negative	40	G1	R0	18	0	0	0	4	0	0	0
TCGA-BK-A0CA	51bd85e2-2c60-4654-bfcb-83dccef8964b	8441-03-01	YES	NO	-22378	FEMALE	Post (prior bilateral ovariectomy OR >12 mo since LMP with no prior hysterectomy)	163	NA	WHITE	NOT HISPANIC OR LATINO	No	No	Alive	371	NA	NA	TUMOR FREE	Endometrial		Mixed serous and endometrioid	0	61	2010	Cytology (e.g. Peritoneal or pleural fluid)		Minimally Invasive	negative	NA	G3	RX	14	9	NA	9	32	29	NA	29
TCGA-BK-A0CB	59e9029a-8ddd-4447-b35a-72bc39f82a30	8380-03-01	YES	NO	-21930	FEMALE	Post (prior bilateral ovariectomy OR >12 mo since LMP with no prior hysterectomy)	154	111	WHITE	NOT HISPANIC OR LATINO	No	No	Alive	189	NA	NA	TUMOR FREE	Endometrial		Endometrioid endometrial adenocarcinoma	0	60	2010	Incisional Biopsy		open	negative	76	G2	R0	13	0	0	0	8	2	0	2
TCGA-BK-A0CC	2b865f8c-539f-4cb2-8f08-41709e9511e5	8441-03-01	YES	NO	-25479	FEMALE	Post (prior bilateral ovariectomy OR >12 mo since LMP with no prior hysterectomy)	152	72	BLACK OR AFRICAN AMERICAN	HISPANIC OR LATINO	No	No	Alive	212	NA	NA	WITH TUMOR	Endometrial		Serous endometrial adenocarcinoma	0	69	2010	Incisional Biopsy		open	negative	54	G3	RX	12	2	0	2	5	0	0	0
TCGA-BK-A139	8d9e4917-334b-4c76-aee1-1e22be772db0	8380-03-01	YES	NO	-27077	FEMALE	Post (prior bilateral ovariectomy OR >12 mo since LMP with no prior hysterectomy)	154	59	WHITE	NOT HISPANIC OR LATINO	No	No	Alive	239	NA	NA	TUMOR FREE	Endometrial		Endometrioid endometrial adenocarcinoma	0	74	2010	Office Endometrial Biopsy		Minimally Invasive		NA	G3	R0	24	0	0	0	9	0	0	0
TCGA-BK-A13B	E71B3CE1-41E0-4CFC-9570-367B8C2124C1	8380-03-01	YES	NO	-21493	FEMALE	Post (prior bilateral ovariectomy OR >12 mo since LMP with no prior hysterectomy)	170	131	BLACK OR AFRICAN AMERICAN	NOT HISPANIC OR LATINO	No	No	Alive	578	NA	NA	TUMOR FREE	Endometrial		Endometrioid endometrial adenocarcinoma	0	58	2010	Office Endometrial Biopsy			negative	NA	G3		15	NA	NA	0	10	NA	NA	0
TCGA-BK-A13C	ce73d0aa-bb3d-4aa3-8ed3-e9912cf25d38	8380-03-01	YES	NO	-17317	FEMALE	Peri (6-12 months since last menstrual period)	166	93	BLACK OR AFRICAN AMERICAN	NOT HISPANIC OR LATINO	No	No	Alive	202	NA	NA	TUMOR FREE	Endometrial		Endometrioid endometrial adenocarcinoma	0	47	2010	Dilation and curettage procedure		Minimally Invasive	negative	17	G2	R0	25	0	0	0	5	0	0	0
TCGA-BK-A26L	ab7adf74-6e87-4117-9742-54e323348e06	8441-03-01	YES	NO	-26002	FEMALE	Post (prior bilateral ovariectomy OR >12 mo since LMP with no prior hysterectomy)	152	75	WHITE	NOT HISPANIC OR LATINO	No	No	Alive	234	NA	NA		Endometrial		Serous endometrial adenocarcinoma	0	71	2010	Office Endometrial Biopsy		Minimally Invasive	negative	80	G3	RX	10	0	0	1	3	0	0	0
TCGA-BK-A4ZD	1C4D225E-E065-4E26-9413-78F54A7E0CF5	8380-03-01	YES	NO	-15536	FEMALE	Pre (<6 months since LMP AND no prior bilateral ovariectomy AND not on estrogen replacement)	163	142	BLACK OR AFRICAN AMERICAN	NOT HISPANIC OR LATINO	No	No	Alive	211	NA	NA	TUMOR FREE	Endometrial		Endometrioid endometrial adenocarcinoma	0	42	2012	Office Endometrial Biopsy		Minimally Invasive	negative	25	G3	R0	14	0	NA	0	2	0	NA	0	NO	NO	NO	YES		YES		3	Complete Remission/Response
TCGA-BK-A56F	2D166DC0-8890-4B00-AB73-9E2DBB6C530D	8380-03-01	YES	NO	-27523	FEMALE	Post (prior bilateral ovariectomy OR >12 mo since LMP with no prior hysterectomy)	163	84	BLACK OR AFRICAN AMERICAN	NOT HISPANIC OR LATINO	No	No	Alive	200	NA	NA	TUMOR FREE	Endometrial		Endometrioid endometrial adenocarcinoma	0	75	2012	Office Endometrial Biopsy		Minimally Invasive	negative	60	G1	R0	10	NA	NA	0	3	NA	NA	0	NO	YES	NO	YES		YES		4+	Complete Remission/Response
TCGA-BK-A6W3	119B1761-A5B4-42B6-9971-ECE11FB0E0F6	8380-03-01	YES	NO	-12590	FEMALE	Pre (<6 months since LMP AND no prior bilateral ovariectomy AND not on estrogen replacement)	167	89	BLACK OR AFRICAN AMERICAN	NOT HISPANIC OR LATINO	No	No	Alive	86	NA	NA	TUMOR FREE	Endometrial		Endometrioid endometrial adenocarcinoma	0	34	2013	Office Endometrial Biopsy			negative	NA	G2	R0	0	NA	NA	NA	0	NA	NA	NA	NO	NO	NO	NO	No, I have never taken menopausal hormone therapy.	NO		3	Complete Remission/Response	Never Used
TCGA-BK-A6W4	8E7792B3-2B6C-47AC-ACBE-3DA7462A8321	8380-03-01	YES	NO	-22766	FEMALE	Post (prior bilateral ovariectomy OR >12 mo since LMP with no prior hysterectomy)	157	107	BLACK OR AFRICAN AMERICAN	NOT HISPANIC OR LATINO	No	No	Alive	158	NA	NA	TUMOR FREE	Endometrial		Endometrioid endometrial adenocarcinoma	0	62	2013	Dilation and curettage procedure				32	G2	R0	0	NA	NA	NA	0	NA	NA	NA	NO	YES	NO	YES		YES		4+	Complete Remission/Response	Never Used
TCGA-BS-A0T9	4eb95566-0e73-4260-853e-f7df650667a0	8380-03-01	NO	YES	-14253	FEMALE	Pre (<6 months since LMP AND no prior bilateral ovariectomy AND not on estrogen replacement)	165	109	NATIVE HAWAIIAN OR OTHER PACIFIC ISLANDER	NOT HISPANIC OR LATINO	No	No	Dead	NA	NA	1428	WITH TUMOR	Endometrial		Endometrioid endometrial adenocarcinoma	0	39	2005	Tumor resection		open	positive	67	G3	R2	2	0	0	2	2	0	0	1
TCGA-BS-A0TA	ad3d8420-f562-4cbe-ac82-c968bd4f782d	8380-03-01	NO	YES	-21505	FEMALE	Post (prior bilateral ovariectomy OR >12 mo since LMP with no prior hysterectomy)	152	90	NATIVE HAWAIIAN OR OTHER PACIFIC ISLANDER	HISPANIC OR LATINO	No	No	Alive	714	NA	NA	WITH TUMOR	Endometrial		Endometrioid endometrial adenocarcinoma	0	58	2005	Fine needle aspiration biopsy		open	negative	88	G3	RX	14	0	0	2	1	0	0	1
TCGA-BS-A0TC	7b7d2d2b-abe6-4f32-add0-3715096995d1	8380-03-01	NO	YES	-25560	FEMALE	Post (prior bilateral ovariectomy OR >12 mo since LMP with no prior hysterectomy)	147	68	ASIAN	NOT HISPANIC OR LATINO	No	No	Alive	2260	NA	NA	TUMOR FREE	Endometrial		Endometrioid endometrial adenocarcinoma	0	69	2004	Office Endometrial Biopsy		open	negative	9	G1	R0	20	0	0	0	3	0	0	0
TCGA-BS-A0TD	ffaa98a0-2b69-46dc-aee5-c5c3f2abbc38	8380-03-01	NO	YES	-23950	FEMALE	Post (prior bilateral ovariectomy OR >12 mo since LMP with no prior hysterectomy)	155	85	ASIAN	NOT HISPANIC OR LATINO	No	No	Alive	2003	NA	NA	TUMOR FREE	Endometrial		Endometrioid endometrial adenocarcinoma	0	65	2005	Tumor resection		open	negative	3	G1	R0	13	0	0	0	0	NA	NA	NA
TCGA-BS-A0TE	09066fbf-6a1d-46c9-a4c5-c53340c3d1ba	8380-03-01	NO	YES	-12983	FEMALE	Pre (<6 months since LMP AND no prior bilateral ovariectomy AND not on estrogen replacement)	168	91	ASIAN	NOT HISPANIC OR LATINO	No	No	Dead	NA	NA	146	WITH TUMOR	Endometrial		Endometrioid endometrial adenocarcinoma	0	35	2005	Other method, specify:	biopsy of cervical tissue	open	positive	100	G3	R2	6	0	4	0	0	NA	NA	NA
TCGA-BS-A0TG	13f31bcb-befd-4ed2-adc0-dc9e9ce52b75	8380-03-01	NO	YES	-22043	FEMALE	Post (prior bilateral ovariectomy OR >12 mo since LMP with no prior hysterectomy)	163	64	WHITE	NOT HISPANIC OR LATINO	No	No	Alive	2035	NA	NA	TUMOR FREE	Endometrial		Endometrioid endometrial adenocarcinoma	0	60	2005	Office Endometrial Biopsy		open	positive	40	G2	R0	7	0	0	0	1	0	0	0
TCGA-BS-A0TI	df857bc6-fd6a-4713-bef9-6ee1301e5fb1	8380-03-01	NO	YES	-23705	FEMALE	Post (prior bilateral ovariectomy OR >12 mo since LMP with no prior hysterectomy)	163	59	WHITE	NOT HISPANIC OR LATINO	No	No	Alive	1443	NA	NA	TUMOR FREE	Endometrial		Endometrioid endometrial adenocarcinoma	0	64	2006	Dilation and curettage procedure		open	negative	92	G3	R0	14	0	0	0	4	0	0	0
TCGA-BS-A0TJ	f74da4c6-4291-46d2-abd4-7d7f6ef03b00	8380-03-01	NO	YES	-21663	FEMALE	Post (prior bilateral ovariectomy OR >12 mo since LMP with no prior hysterectomy)	152	88	ASIAN	NOT HISPANIC OR LATINO	No	No	Alive	1514	NA	NA	TUMOR FREE	Endometrial		Endometrioid endometrial adenocarcinoma	0	59	2006	Dilation and curettage procedure		open	negative	58	G3	R0	34	0	0	0	9	0	0	0
TCGA-BS-A0U5	c306d7e8-5486-41d3-84dd-9311ce3e2069	8380-03-01	NO	YES	-27945	FEMALE	Post (prior bilateral ovariectomy OR >12 mo since LMP with no prior hysterectomy)	165	59	WHITE	NOT HISPANIC OR LATINO	No	No	Alive	2204	NA	NA	TUMOR FREE	Endometrial		Endometrioid endometrial adenocarcinoma	0	76	2003	Dilation and curettage procedure		open		0	G1	R0	10	0	0	0	1	0	0	0
TCGA-BS-A0U7	282ddc43-922d-4f1f-80c7-6ba2de23b7bc	8380-03-01	NO	YES	-23166	FEMALE	Post (prior bilateral ovariectomy OR >12 mo since LMP with no prior hysterectomy)	165	66	WHITE	NOT HISPANIC OR LATINO	No	No	Dead	NA	NA	935	TUMOR FREE	Endometrial		Endometrioid endometrial adenocarcinoma	0	63	2003	Office Endometrial Biopsy		open		51	G2	R0	13	0	0	0	14	0	0	0
TCGA-BS-A0U8	fb7475df-30cc-4316-b9ac-37cbeeb6ba2b	8380-03-01	NO	YES	-20402	FEMALE	Post (prior bilateral ovariectomy OR >12 mo since LMP with no prior hysterectomy)	170	82	WHITE	NOT HISPANIC OR LATINO	No	No	Alive	2606	NA	NA	TUMOR FREE	Endometrial		Endometrioid endometrial adenocarcinoma	0	55	2004	Office Endometrial Biopsy		open	negative	100	G1		4	0	0	3	1	0	0	0
TCGA-BS-A0U9	5ffa2ec6-2d94-4b09-8fb9-3591cf38fa4f	8380-03-01	NO	YES	-21580	FEMALE	Post (prior bilateral ovariectomy OR >12 mo since LMP with no prior hysterectomy)	170	99	NATIVE HAWAIIAN OR OTHER PACIFIC ISLANDER	NOT HISPANIC OR LATINO	No	No	Alive	1749	NA	NA	TUMOR FREE	Endometrial		Endometrioid endometrial adenocarcinoma	0	59	2006	Cytology (e.g. Peritoneal or pleural fluid)		open	negative	5	G3	RX	34	0	0	0	3	0	0	0
TCGA-BS-A0UA	a1a0177d-e670-4f2f-a99d-6f668a2f9e8a	8380-03-01	NO	YES	-24872	FEMALE	Post (prior bilateral ovariectomy OR >12 mo since LMP with no prior hysterectomy)	152	64	WHITE	NOT HISPANIC OR LATINO	No	No	Alive	2540	NA	NA	TUMOR FREE	Endometrial		Endometrioid endometrial adenocarcinoma	0	68	2004	Office Endometrial Biopsy		open	negative	26	G1	R0	0	NA	NA	NA	0	NA	NA	NA
TCGA-BS-A0UF	f77d7256-2ccf-42a7-9b30-332ac24ca812	8380-03-01	NO	YES	-23771	FEMALE	Post (prior bilateral ovariectomy OR >12 mo since LMP with no prior hysterectomy)	147	57	ASIAN	NOT HISPANIC OR LATINO	No	No	Alive	1843	NA	NA	TUMOR FREE	Endometrial		Endometrioid endometrial adenocarcinoma	0	65	2004	Office Endometrial Biopsy		open	negative	30	G3	R0	9	0	0	0	4	0	0	0
TCGA-BS-A0UJ	ff82548a-f1bb-4daa-a8f7-b3831b5843ad	8380-03-01	NO	YES	-25149	FEMALE	Post (prior bilateral ovariectomy OR >12 mo since LMP with no prior hysterectomy)	155	52	ASIAN	NOT HISPANIC OR LATINO	No	No	Alive	27	NA	NA	TUMOR FREE	Endometrial		Endometrioid endometrial adenocarcinoma	0	68	2004	Office Endometrial Biopsy		open	negative	0	G1	R0	0	NA	NA	NA	0	NA	NA	NA
TCGA-BS-A0UL	5428c4b2-37c2-4f8c-a474-39fe1aacb26b	8380-03-01	NO	YES	-19982	FEMALE	Peri (6-12 months since last menstrual period)	170	114	NATIVE HAWAIIAN OR OTHER PACIFIC ISLANDER	NOT HISPANIC OR LATINO	No	No	Alive	36	NA	NA	TUMOR FREE	Endometrial		Endometrioid endometrial adenocarcinoma	0	54	2004	Dilation and curettage procedure		open	negative	0	G1	R0	0	NA	NA	NA	0	NA	NA	NA
TCGA-BS-A0UM	a7c565fc-c711-4b63-9549-4cd74d1f57c2	8380-03-01	NO	YES	-23400	FEMALE	Post (prior bilateral ovariectomy OR >12 mo since LMP with no prior hysterectomy)	160	90	WHITE	NOT HISPANIC OR LATINO	No	No	Alive	2191	NA	NA	WITH TUMOR	Endometrial		Endometrioid endometrial adenocarcinoma	0	64	2005	Office Endometrial Biopsy		open	negative	22	G1	R0	5	0	0	0	4	0	0	0
TCGA-BS-A0UT	e2b1d0de-5221-44a1-8fad-9708a3cada14	8380-03-01	NO	YES	-22775	FEMALE	Post (prior bilateral ovariectomy OR >12 mo since LMP with no prior hysterectomy)	152	65	ASIAN	NOT HISPANIC OR LATINO	No	No	Alive	595	NA	NA	TUMOR FREE	Endometrial		Endometrioid endometrial adenocarcinoma	0	62	2005	Dilation and curettage procedure		open	negative	33	G2	R0	22	0	0	0	5	0	0	0
TCGA-BS-A0UV	b19425ab-a82f-4c2a-bf58-d1bd30511d74	8380-03-01	NO	YES	-20266	FEMALE	Post (prior bilateral ovariectomy OR >12 mo since LMP with no prior hysterectomy)	168	112	NATIVE HAWAIIAN OR OTHER PACIFIC ISLANDER	NOT HISPANIC OR LATINO	No	No	Alive	149	NA	NA	TUMOR FREE	Endometrial		Endometrioid endometrial adenocarcinoma	0	55	2005	Office Endometrial Biopsy		open	negative	65	G3	R0	8	0	0	1	8	0	0	0
TCGA-BS-A0V4	e3f515f8-a940-40d1-86b0-baed0f410f2c	8380-03-01	NO	YES	-20777	FEMALE	Post (prior bilateral ovariectomy OR >12 mo since LMP with no prior hysterectomy)	165	96	WHITE	NOT HISPANIC OR LATINO	No	No	Alive	31	NA	NA	TUMOR FREE	Endometrial		Endometrioid endometrial adenocarcinoma	0	56	2006	Dilation and curettage procedure		open	negative	4	G1		33	0	0	0	2	0	0	0
TCGA-BS-A0V6	a9b6cd65-f042-4073-9000-4143a2c55373	8380-03-01	NO	YES	-20369	FEMALE	Post (prior bilateral ovariectomy OR >12 mo since LMP with no prior hysterectomy)	157	83	ASIAN	NOT HISPANIC OR LATINO	No	No	Alive	1650	NA	NA	TUMOR FREE	Endometrial		Endometrioid endometrial adenocarcinoma	0	55	2006	Office Endometrial Biopsy		open	negative	5.6	G1	R0	22	0	0	0	8	0	0	0
TCGA-BS-A0V7	ca858743-1f06-40e3-accf-395d08375b63	8380-03-01	NO	YES	-17810	FEMALE	Pre (<6 months since LMP AND no prior bilateral ovariectomy AND not on estrogen replacement)	170	102	NATIVE HAWAIIAN OR OTHER PACIFIC ISLANDER	NOT HISPANIC OR LATINO	No	No	Alive	1429	NA	NA	TUMOR FREE	Endometrial		Endometrioid endometrial adenocarcinoma	0	48	2006	Other method, specify:	suction using pipelle	open	negative	36.7	G1	R0	26	0	0	0	1	0	0	0
TCGA-BS-A0V8	2b76cc9c-c379-43e4-9c3f-56197a3353be	8380-03-01	NO	YES	-24981	FEMALE	Post (prior bilateral ovariectomy OR >12 mo since LMP with no prior hysterectomy)	157	85	NATIVE HAWAIIAN OR OTHER PACIFIC ISLANDER	NOT HISPANIC OR LATINO	No	No	Alive	1507	NA	NA	TUMOR FREE	Endometrial		Endometrioid endometrial adenocarcinoma	0	68	2006	Office Endometrial Biopsy		open	negative	75	G2	R1	13	0	0	0	5	0	0	0
TCGA-BS-A0VI	3405c549-7da5-48ee-ba48-177a67bbcc5d	8380-03-01	NO	YES	-21198	FEMALE	Post (prior bilateral ovariectomy OR >12 mo since LMP with no prior hysterectomy)	163	91	WHITE	NOT HISPANIC OR LATINO	No	No	Alive	1661	NA	NA	TUMOR FREE	Endometrial		Endometrioid endometrial adenocarcinoma	0	58	2006	Office Endometrial Biopsy		open		93	G3	R0	23	0	0	0	1	0	0	0
TCGA-BS-A0WQ	e095a927-d985-4fbd-8093-46c1c6ace4de	8380-03-01	NO	YES	-20131	FEMALE	Post (prior bilateral ovariectomy OR >12 mo since LMP with no prior hysterectomy)	160	93	ASIAN	NOT HISPANIC OR LATINO	No	No	Alive	1208	NA	NA	TUMOR FREE	Endometrial		Endometrioid endometrial adenocarcinoma	0	55	2006	Dilation and curettage procedure		open	negative	0	G2	R0	14	0	0	0	11	0	0	0
TCGA-D1-A0ZN	916ccf0d-02ef-4ccb-824b-6b4294095a08	8380-03-01	NO	YES	-22026	FEMALE	Peri (6-12 months since last menstrual period)	168	82	WHITE	NOT HISPANIC OR LATINO	No	No	Alive	512	NA	NA	TUMOR FREE	Endometrial		Endometrioid endometrial adenocarcinoma	0	60	2009	Tumor resection		open	negative	0	G1	R0	0	0	0	0	0	0	0	0
TCGA-D1-A0ZO	b3d635b3-d7ac-4cf8-a318-0a9dd0073e89	8380-03-01	NO	YES	-27482	FEMALE	Post (prior bilateral ovariectomy OR >12 mo since LMP with no prior hysterectomy)	165	110	WHITE	NOT HISPANIC OR LATINO	Yes	No	Alive	69	602	NA	TUMOR FREE	Endometrial		Endometrioid endometrial adenocarcinoma	0	75	2009	Dilation and curettage procedure		Minimally Invasive	negative	30	G1	R0	18	0	0	0	0	0	0	0
TCGA-D1-A0ZP	ac216bb5-15e4-4462-955e-8a522380690e	8441-03-01	NO	YES	-21581	FEMALE	Post (prior bilateral ovariectomy OR >12 mo since LMP with no prior hysterectomy)	161	58	WHITE	NOT HISPANIC OR LATINO	No	No	Alive	690	NA	NA	WITH TUMOR	Endometrial		Serous endometrial adenocarcinoma	0	59	2009	Tumor resection		open	positive	30	G3	RX	51	0	0	0	19	0	0	0
TCGA-D1-A0ZQ	38243a33-073a-479b-8cf6-c8847aeb5a48	8380-03-01	NO	YES	-32873	FEMALE	Post (prior bilateral ovariectomy OR >12 mo since LMP with no prior hysterectomy)	155	69	WHITE	NOT HISPANIC OR LATINO	No	No	Alive	0	0	NA	TUMOR FREE	Endometrial		Endometrioid endometrial adenocarcinoma	0	90	2009	Office Endometrial Biopsy		Minimally Invasive		60	G2	R0	0	0	0	0	0	0	0	0
TCGA-D1-A0ZR	0ce940f2-9eb1-4757-8f8f-147a4f3a1e67	8380-03-01	NO	YES	-21157	FEMALE	Indeterminate (neither Pre or Postmenopausal)	165	117	WHITE	NOT HISPANIC OR LATINO	No	No	Alive	17	NA	NA	TUMOR FREE	Endometrial		Endometrioid endometrial adenocarcinoma	0	57	2009	Office Endometrial Biopsy		open	negative	12	G2	R0	48	0	0	0	10	0	0	0
TCGA-D1-A0ZS	80105773-372e-4552-a10b-5df188b15b16	8380-03-01	NO	YES	-19821	FEMALE	Post (prior bilateral ovariectomy OR >12 mo since LMP with no prior hysterectomy)	164	62	WHITE	NOT HISPANIC OR LATINO	No	No	Alive	148	NA	NA	TUMOR FREE	Endometrial		Endometrioid endometrial adenocarcinoma	0	54	2009	Dilation and curettage procedure		Minimally Invasive		40	G3	R0	27	0	0	0	19	0	0	0
TCGA-D1-A0ZU	d74bc72e-8103-4aed-8958-5f40953d48eb	8382-03-01	NO	YES	-12458	FEMALE	Pre (<6 months since LMP AND no prior bilateral ovariectomy AND not on estrogen replacement)	170	94	WHITE	NOT HISPANIC OR LATINO	No	No	Alive	578	NA	NA	TUMOR FREE	Endometrial		Endometrioid endometrial adenocarcinoma	0	34	2009	Office Endometrial Biopsy		Minimally Invasive	negative	5	G2	R0	0	0	0	0	0	0	0	0
TCGA-D1-A0ZV	0c01c673-e396-47b2-9562-4144d7705ebf	8380-03-01	NO	YES	-21374	FEMALE	Post (prior bilateral ovariectomy OR >12 mo since LMP with no prior hysterectomy)	170	77	WHITE	NOT HISPANIC OR LATINO	No	No	Alive	350	459	NA	TUMOR FREE	Endometrial		Endometrioid endometrial adenocarcinoma	0	58	2009	Office Endometrial Biopsy		open		30	G2	R0	23	0	0	0	0	0	0	0
TCGA-D1-A0ZZ	4d3af3af-24f4-415a-9677-20b0f366a102	8380-03-01	NO	YES	-29420	FEMALE	Post (prior bilateral ovariectomy OR >12 mo since LMP with no prior hysterectomy)	154	51	WHITE	NOT HISPANIC OR LATINO	No	No	Alive	377	NA	NA	TUMOR FREE	Endometrial		Mixed serous and endometrioid	0	80	2009	Dilation and curettage procedure		open	negative	11	G3	R0	26	0	0	0	12	0	0	0
TCGA-D1-A101	9da5ecd0-a287-4e67-84b6-af9077a98009	8380-03-01	NO	YES	-22078	FEMALE	Post (prior bilateral ovariectomy OR >12 mo since LMP with no prior hysterectomy)	150	82	WHITE	NOT HISPANIC OR LATINO	No	No	Alive	53	NA	NA	TUMOR FREE	Endometrial		Endometrioid endometrial adenocarcinoma	0	60	2009	Office Endometrial Biopsy		Minimally Invasive	negative	10	G2	RX	0	0	0	0	0	0	0	0
TCGA-D1-A102	f9cf4125-0db3-4b66-b51b-bc2f0240c9ef	8380-03-01	NO	YES	-17991	FEMALE	Peri (6-12 months since last menstrual period)	178	122	WHITE	NOT HISPANIC OR LATINO	Yes	No	Alive	43	145	NA	TUMOR FREE	Endometrial		Endometrioid endometrial adenocarcinoma	0	49	2009	Office Endometrial Biopsy		open	negative	13	G2	RX	45	0	0	0	0	0	0	0
TCGA-D1-A103	7427f9e8-1140-45fd-9613-78b72b13a7ba	8380-03-01	NO	YES	-31841	FEMALE	Post (prior bilateral ovariectomy OR >12 mo since LMP with no prior hysterectomy)	150	60	WHITE	NOT HISPANIC OR LATINO	No	No	Alive	480	NA	NA	TUMOR FREE	Endometrial		Endometrioid endometrial adenocarcinoma	0	87	2009	Office Endometrial Biopsy		open		0	G1	R0	0	0	0	0	0	0	0	0
TCGA-D1-A15V	f7010b87-a559-4501-99f9-0fcca1e986e1	8441-03-01	NO	YES	-24886	FEMALE	Post (prior bilateral ovariectomy OR >12 mo since LMP with no prior hysterectomy)	160	69	WHITE	NOT HISPANIC OR LATINO	No	No	Alive	1012	NA	NA	TUMOR FREE	Endometrial		Serous endometrial adenocarcinoma	0	68	2008	Dilation and curettage procedure		Minimally Invasive	negative	20	G3	R0	38	0	0	0	16	0	0	0
TCGA-D1-A15W	d6562acf-6d82-4f08-a779-82cdc5df16f9	8380-03-01	NO	YES	-21545	FEMALE	Post (prior bilateral ovariectomy OR >12 mo since LMP with no prior hysterectomy)	165	126	WHITE	NOT HISPANIC OR LATINO	No	No	Alive	915	NA	NA	TUMOR FREE	Endometrial		Endometrioid endometrial adenocarcinoma	0	58	2008	Office Endometrial Biopsy		open	negative	38	G1	RX	34	1	0	1	8	0	0	0
TCGA-D1-A15X	14c03068-8930-472a-9fd1-49c9fd4db47d	8441-03-01	NO	YES	-16532	FEMALE	Pre (<6 months since LMP AND no prior bilateral ovariectomy AND not on estrogen replacement)	169	72	WHITE	NOT HISPANIC OR LATINO	No	No	Alive	909	NA	NA	TUMOR FREE	Endometrial		Serous endometrial adenocarcinoma	0	45	2008	Office Endometrial Biopsy		open	negative	0	G3	R0	29	0	0	0	16	0	0	0
TCGA-D1-A15Z	c5df9142-27f6-4d97-933e-c79ea9199362	8380-03-01	NO	YES	-26638	FEMALE	Post (prior bilateral ovariectomy OR >12 mo since LMP with no prior hysterectomy)	160	125	WHITE	NOT HISPANIC OR LATINO	No	No	Dead	NA	NA	58	TUMOR FREE	Endometrial		Endometrioid endometrial adenocarcinoma	0	72	2008	Office Endometrial Biopsy		open		30	G2	R0	28	0	0	0	5	0	0	0
TCGA-D1-A160	170bbbac-940f-4e1b-b0b8-60fa36d0fa23	8380-03-01	NO	YES	-25673	FEMALE	Post (prior bilateral ovariectomy OR >12 mo since LMP with no prior hysterectomy)	172	122	WHITE	NOT HISPANIC OR LATINO	No	No	Alive	112	NA	NA	TUMOR FREE	Endometrial		Endometrioid endometrial adenocarcinoma	0	70	2008	Dilation and curettage procedure		open	negative	20	G2	R0	29	0	0	0	13	0	0	0
TCGA-D1-A161	0305db4a-62ee-4ecb-bede-032981298732	8380-03-01	NO	YES	-28695	FEMALE	Post (prior bilateral ovariectomy OR >12 mo since LMP with no prior hysterectomy)	159	71	WHITE	NOT HISPANIC OR LATINO	No	No	Alive	892	NA	NA	TUMOR FREE	Endometrial		Endometrioid endometrial adenocarcinoma	0	78	2008	Office Endometrial Biopsy		Minimally Invasive	negative	70	G1	R0	21	0	0	0	9	0	0	0
TCGA-D1-A162	3f96b142-77b6-40a1-8e16-6581b964583b	8380-03-01	NO	YES	-25543	FEMALE	Post (prior bilateral ovariectomy OR >12 mo since LMP with no prior hysterectomy)	170	100	WHITE	NOT HISPANIC OR LATINO	No	No	Alive	976	NA	NA	TUMOR FREE	Endometrial		Endometrioid endometrial adenocarcinoma	0	69	2008	Office Endometrial Biopsy		open	negative	50	G1	R0	45	0	0	0	16	0	0	0
TCGA-D1-A163	a438dce7-6592-4ea6-a401-57f5a8fe8ba6	8380-03-01	NO	YES	-18604	FEMALE	Peri (6-12 months since last menstrual period)	169	109	WHITE	NOT HISPANIC OR LATINO	No	No	Alive	938	NA	NA	TUMOR FREE	Endometrial		Endometrioid endometrial adenocarcinoma	0	50	2008	Dilation and curettage procedure		open	negative	12	G2	R0	53	2	0	2	38	0	0	0
TCGA-D1-A165	9bc2f33f-3067-4000-bc8a-1c5bb671d101	8380-03-01	NO	YES	-23526	FEMALE	Post (prior bilateral ovariectomy OR >12 mo since LMP with no prior hysterectomy)	181	87	WHITE	NOT HISPANIC OR LATINO	No	No	Alive	20	NA	NA	TUMOR FREE	Endometrial		Endometrioid endometrial adenocarcinoma	0	64	2008	Office Endometrial Biopsy		Minimally Invasive	positive	25	G1	R0	30	0	0	0	13	0	0	0
TCGA-D1-A167	3d215e20-9eea-47e0-849e-cff1fee5634d	8380-03-01	NO	YES	-25575	FEMALE	Post (prior bilateral ovariectomy OR >12 mo since LMP with no prior hysterectomy)	152	72	WHITE	NOT HISPANIC OR LATINO	No	No	Alive	478	NA	NA	TUMOR FREE	Endometrial		Endometrioid endometrial adenocarcinoma	0	70	2008	Dilation and curettage procedure		open	negative	60	G2	R0	52	0	0	0	20	0	0	0
TCGA-D1-A168	41893e97-7e90-4b03-b738-260f288ade4c	8380-03-01	NO	YES	-24586	FEMALE	Post (prior bilateral ovariectomy OR >12 mo since LMP with no prior hysterectomy)	162	76	WHITE	NOT HISPANIC OR LATINO	No	No	Alive	913	NA	NA	TUMOR FREE	Endometrial		Endometrioid endometrial adenocarcinoma	0	67	2008	Office Endometrial Biopsy		open	negative	35	G3	R0	49	0	0	0	19	0	0	0
TCGA-D1-A169	9a599f57-0e8d-4e1f-a181-791f5fdeadb7	8380-03-01	NO	YES	-23238	FEMALE	Post (prior bilateral ovariectomy OR >12 mo since LMP with no prior hysterectomy)	170	102	WHITE	NOT HISPANIC OR LATINO	No	No	Alive	905	NA	NA	WITH TUMOR	Endometrial		Endometrioid endometrial adenocarcinoma	0	63	2008	Dilation and curettage procedure		Minimally Invasive	positive	45	G2	R0	29	0	0	0	23	0	0	0
TCGA-D1-A16B	bca1057a-1e96-404d-8a37-5a8dc1944ee7	8380-03-01	NO	YES	-23450	FEMALE	Post (prior bilateral ovariectomy OR >12 mo since LMP with no prior hysterectomy)	159	86	WHITE	NOT HISPANIC OR LATINO	No	No	Alive	744	NA	NA	TUMOR FREE	Endometrial		Endometrioid endometrial adenocarcinoma	0	64	2008	Office Endometrial Biopsy		Minimally Invasive	negative	56	G2	R0	18	0	0	0	12	0	0	0
TCGA-D1-A16D	5693302a-4548-4c0b-8725-0cb7c67bc4f8	8380-03-01	NO	YES	-17933	FEMALE	Peri (6-12 months since last menstrual period)	164	151	WHITE	NOT HISPANIC OR LATINO	No	No	Alive	908	NA	NA	TUMOR FREE	Endometrial		Endometrioid endometrial adenocarcinoma	0	49	2008	Office Endometrial Biopsy		open	negative	86	G2	RX	34	0	0	0	0	0	0	0
TCGA-D1-A16E	e70465f6-1922-4eb7-b646-8b01ad3ce77b	8380-03-01	NO	YES	-26859	FEMALE	Post (prior bilateral ovariectomy OR >12 mo since LMP with no prior hysterectomy)	154	60	WHITE	NOT HISPANIC OR LATINO	No	No	Alive	909	NA	NA	TUMOR FREE	Endometrial		Endometrioid endometrial adenocarcinoma	0	73	2008	Office Endometrial Biopsy		open		25	G1	R0	0	0	0	0	0	0	0	0
TCGA-D1-A16F	60c65e5e-57a4-4f15-8b95-30bd2dbd9010	8380-03-01	NO	YES	-22242	FEMALE	Post (prior bilateral ovariectomy OR >12 mo since LMP with no prior hysterectomy)	157	90	WHITE	NOT HISPANIC OR LATINO	No	No	Alive	80	NA	NA	TUMOR FREE	Endometrial		Endometrioid endometrial adenocarcinoma	0	60	2008	Office Endometrial Biopsy		open	negative	25	G2	R0	15	0	0	0	6	0	0	0
TCGA-D1-A16G	16e69011-c295-479f-b521-86e66fba498d	8441-03-01	NO	YES	-27065	FEMALE	Post (prior bilateral ovariectomy OR >12 mo since LMP with no prior hysterectomy)	173	75	WHITE	NOT HISPANIC OR LATINO	No	No	Dead	NA	NA	834	WITH TUMOR	Endometrial		Serous endometrial adenocarcinoma	0	74	2008	Office Endometrial Biopsy		open	positive	100	G3	RX	30	0	0	0	15	0	0	0
TCGA-D1-A16I	548ec160-4183-459f-8393-f4b4672a3251	8441-03-01	NO	YES	-22836	FEMALE	Post (prior bilateral ovariectomy OR >12 mo since LMP with no prior hysterectomy)	163	84	WHITE	NOT HISPANIC OR LATINO	No	No	Dead	NA	NA	350	TUMOR FREE	Endometrial		Serous endometrial adenocarcinoma	0	62	2008	Office Endometrial Biopsy		Minimally Invasive		66	G3	R0	29	0	0	0	22	0	0	0
TCGA-D1-A16J	4db4d048-016a-4186-a519-bfbad237762f	8380-03-01	NO	YES	-22319	FEMALE	Post (prior bilateral ovariectomy OR >12 mo since LMP with no prior hysterectomy)	174	130	WHITE	NOT HISPANIC OR LATINO	No	No	Alive	742	NA	NA	TUMOR FREE	Endometrial		Endometrioid endometrial adenocarcinoma	0	61	2008	Office Endometrial Biopsy		open	negative	100	G2	R0	50	0	0	0	13	0	0	0
TCGA-D1-A16N	dbbbddae-d711-40f5-bd10-863735885b1f	8380-03-01	NO	YES	-18787	FEMALE	Peri (6-12 months since last menstrual period)	155	89	WHITE	NOT HISPANIC OR LATINO	No	No	Alive	640	NA	NA	TUMOR FREE	Endometrial		Endometrioid endometrial adenocarcinoma	0	51	2009	Office Endometrial Biopsy		open	positive	42	G3	R0	49	0	0	0	10	0	0	0
TCGA-D1-A16O	8f508b78-cdc6-4a3d-b86e-520746d78653	8380-03-01	NO	YES	-16114	FEMALE	Post (prior bilateral ovariectomy OR >12 mo since LMP with no prior hysterectomy)	169	102	WHITE	NOT HISPANIC OR LATINO	No	No	Alive	865	NA	NA	TUMOR FREE	Endometrial		Endometrioid endometrial adenocarcinoma	0	44	2008	Dilation and curettage procedure		open	negative	12	G1	R0	0	0	0	0	0	0	0	0
TCGA-D1-A16Q	7f4f3aed-69af-421e-817b-b258dcc0bac5	8380-03-01	NO	YES	-19873	FEMALE	Post (prior bilateral ovariectomy OR >12 mo since LMP with no prior hysterectomy)	172	117	WHITE	NOT HISPANIC OR LATINO	No	No	Alive	221	NA	NA	TUMOR FREE	Endometrial		Endometrioid endometrial adenocarcinoma	0	54	2010	Dilation and curettage procedure		open	negative	77	G2	R0	74	0	0	0	19	0	0	0
TCGA-D1-A16R	40f43483-b504-4ea7-ad24-40682b10caac	8380-03-01	NO	YES	-14465	FEMALE	Indeterminate (neither Pre or Postmenopausal)	159	105	WHITE	NOT HISPANIC OR LATINO	No	No	Alive	21	NA	NA	TUMOR FREE	Endometrial		Endometrioid endometrial adenocarcinoma	0	39	2010	Dilation and curettage procedure		open	negative	19	G1	R0	49	0	0	0	0	0	0	0
TCGA-D1-A16S	0b670df6-c487-4ed6-9b48-ef4b01a1aec3	8441-03-01	NO	YES	-25690	FEMALE	Post (prior bilateral ovariectomy OR >12 mo since LMP with no prior hysterectomy)	162	59	WHITE	NOT HISPANIC OR LATINO	No	No	Alive	238	NA	NA	TUMOR FREE	Endometrial		Serous endometrial adenocarcinoma	0	70	2010	Office Endometrial Biopsy		open	negative	100	G3	R0	35	1	0	1	20	0	0	0
TCGA-D1-A16V	8b19c8ac-68e6-4dc8-aec9-1556e62ca20f	8380-03-01	NO	YES	-28635	FEMALE	Post (prior bilateral ovariectomy OR >12 mo since LMP with no prior hysterectomy)	173	105	WHITE	NOT HISPANIC OR LATINO	No	No	Alive	43	NA	NA	TUMOR FREE	Endometrial		Endometrioid endometrial adenocarcinoma	0	78	2009	Tumor resection		open		73	G3	R0	35	15	0	15	30	7	0	7
TCGA-D1-A16X	22618073-4ef0-4c3a-97b9-90ba1caa1d72	8380-03-01	NO	YES	-19799	FEMALE	Post (prior bilateral ovariectomy OR >12 mo since LMP with no prior hysterectomy)	160	101	WHITE	NOT HISPANIC OR LATINO	No	No	Alive	111	NA	NA	TUMOR FREE	Endometrial		Endometrioid endometrial adenocarcinoma	0	54	2009	Office Endometrial Biopsy		open	negative	18	G2	R0	46	0	0	0	26	0	0	0
TCGA-D1-A16Y	0e9c36fd-2d5d-48da-8364-f8c5edc3d873	8380-03-01	NO	YES	-20455	FEMALE	Post (prior bilateral ovariectomy OR >12 mo since LMP with no prior hysterectomy)	156	87	WHITE	NOT HISPANIC OR LATINO	No	No	Alive	532	NA	NA	TUMOR FREE	Endometrial		Endometrioid endometrial adenocarcinoma	0	56	2009	Office Endometrial Biopsy		open	negative	8	G1	RX	20	0	0	0	6	0	0	0
TCGA-D1-A174	fc7315b0-9f48-4206-b197-2268c0518eb4	8380-03-01	NO	YES	-18702	FEMALE	Indeterminate (neither Pre or Postmenopausal)	157	65	WHITE	NOT HISPANIC OR LATINO	No	No	Alive	324	NA	NA	TUMOR FREE	Endometrial		Endometrioid endometrial adenocarcinoma	0	51	2010	Office Endometrial Biopsy		Minimally Invasive	negative	8	G3	R0	19	0	0	0	9	0	0	0
TCGA-D1-A175	f0b3ab10-43f8-48a8-b460-66ceaaf637db	8380-03-01	NO	YES	-17802	FEMALE	Indeterminate (neither Pre or Postmenopausal)	161	64	WHITE	NOT HISPANIC OR LATINO	No	No	Alive	202	NA	NA	TUMOR FREE	Endometrial		Endometrioid endometrial adenocarcinoma	0	48	2009	Office Endometrial Biopsy		open	negative	90	G3	R0	23	0	0	0	17	0	0	0
TCGA-D1-A176	6d061ca9-ba7e-4b82-ab3c-34e33f244a54	8380-03-01	NO	YES	-24521	FEMALE	Post (prior bilateral ovariectomy OR >12 mo since LMP with no prior hysterectomy)	167	94	WHITE	NOT HISPANIC OR LATINO	No	No	Alive	506	NA	NA	TUMOR FREE	Endometrial		Endometrioid endometrial adenocarcinoma	0	67	2009	Dilation and curettage procedure		open	negative	13	G2	R0	57	0	NA	0	33	0	NA	0
TCGA-D1-A177	e8c58d8b-51d7-4599-af79-469ee6f269db	8380-03-01	NO	YES	-25602	FEMALE	Post (prior bilateral ovariectomy OR >12 mo since LMP with no prior hysterectomy)	152	53	WHITE	NOT HISPANIC OR LATINO	No	No	Alive	347	NA	NA	TUMOR FREE	Endometrial		Endometrioid endometrial adenocarcinoma	0	70	2010	Office Endometrial Biopsy		Minimally Invasive	negative	93	G2	R0	45	0	NA	0	15	0	NA	0
TCGA-D1-A179	37d5c1d9-3ff5-44fe-afdc-ff430a0f3510	8441-03-01	NO	YES	-28037	FEMALE	Post (prior bilateral ovariectomy OR >12 mo since LMP with no prior hysterectomy)	162	95	WHITE	HISPANIC OR LATINO	No	No	Alive	206	NA	NA	TUMOR FREE	Endometrial		Serous endometrial adenocarcinoma	0	76	2010	Office Endometrial Biopsy		Minimally Invasive	negative	25	G3	R0	21	2	NA	2	9	6	NA	6
TCGA-D1-A17A	c68dd983-b199-4f53-ac0c-b2d8dd6a7931	8380-03-01	NO	YES	-21560	FEMALE	Post (prior bilateral ovariectomy OR >12 mo since LMP with no prior hysterectomy)	176	102	WHITE	NOT HISPANIC OR LATINO	No	No	Alive	19	NA	NA	TUMOR FREE	Endometrial		Endometrioid endometrial adenocarcinoma	0	59	2009	Dilation and curettage procedure		open	negative	41	G3	R0	40	0	NA	0	23	0	NA	0
TCGA-D1-A17B	e55dd65a-c75e-4a3c-bb24-8b3af4d65321	8380-03-01	NO	YES	-25504	FEMALE	Post (prior bilateral ovariectomy OR >12 mo since LMP with no prior hysterectomy)	162	110	WHITE	NOT HISPANIC OR LATINO	No	No	Alive	213	NA	NA	TUMOR FREE	Endometrial		Endometrioid endometrial adenocarcinoma	0	69	2009	Office Endometrial Biopsy		Minimally Invasive	negative	8	G2	R0	42	0	NA	0	NA	NA	NA	NA
TCGA-D1-A17C	6f4f0cdd-8387-45d0-a9e8-efce6260159d	8380-03-01	NO	YES	-28571	FEMALE	Post (prior bilateral ovariectomy OR >12 mo since LMP with no prior hysterectomy)	161	81	WHITE	NOT HISPANIC OR LATINO	No	No	Alive	1	NA	NA	TUMOR FREE	Endometrial		Endometrioid endometrial adenocarcinoma	0	78	2010	Office Endometrial Biopsy		Minimally Invasive	negative	14	G1	R0	0	NA	NA	NA	0	NA	NA	NA
TCGA-D1-A17D	7ddeddd1-b2ad-425f-94a2-9c476b959f2a	8380-03-01	NO	YES	-21441	FEMALE	Post (prior bilateral ovariectomy OR >12 mo since LMP with no prior hysterectomy)	155	68	WHITE	NOT HISPANIC OR LATINO	No	No	Alive	160	NA	NA	TUMOR FREE	Endometrial		Endometrioid endometrial adenocarcinoma	0	58	2009	Dilation and curettage procedure		Minimally Invasive	negative	67	G3	R0	23	0	NA	0	36	0	NA	0
TCGA-D1-A17F	129a49d4-edb8-4a1d-aabb-51b9ad5a8dd1	8380-03-01	NO	YES	-25116	FEMALE	Post (prior bilateral ovariectomy OR >12 mo since LMP with no prior hysterectomy)	158	79	WHITE	NOT HISPANIC OR LATINO	No	No	Alive	39	NA	NA	TUMOR FREE	Endometrial		Endometrioid endometrial adenocarcinoma	0	68	2010	Dilation and curettage procedure		Minimally Invasive	negative	21	G2	R0	42	0	NA	0	0	NA	NA	NA
TCGA-D1-A17H	6c526c42-2fb2-4dfa-8a3d-5651dd600ac7	8380-03-01	NO	YES	-22389	FEMALE	Post (prior bilateral ovariectomy OR >12 mo since LMP with no prior hysterectomy)	167	96	WHITE	NOT HISPANIC OR LATINO	No	No	Alive	454	NA	NA	TUMOR FREE	Endometrial		Endometrioid endometrial adenocarcinoma	0	61	2009	Dilation and curettage procedure		open	negative	57	G1	R0	28	0	NA	0	0	NA	NA	NA
TCGA-D1-A17K	5c22c8d6-5805-455c-8e1c-e6b8006738e4	8380-03-01	NO	YES	-27283	FEMALE	Post (prior bilateral ovariectomy OR >12 mo since LMP with no prior hysterectomy)	161	97	WHITE	NOT HISPANIC OR LATINO	No	No	Alive	429	NA	NA	TUMOR FREE	Endometrial		Endometrioid endometrial adenocarcinoma	0	74	2009	Dilation and curettage procedure		Minimally Invasive		0	G2	R0	0	NA	NA	NA	0	NA	NA	NA
TCGA-D1-A17L	67ccb182-3021-4621-bffb-6565574dbc58	8380-03-01	NO	YES	-29899	FEMALE	Post (prior bilateral ovariectomy OR >12 mo since LMP with no prior hysterectomy)	172	123	WHITE	NOT HISPANIC OR LATINO	No	No	Alive	459	NA	NA	TUMOR FREE	Endometrial		Endometrioid endometrial adenocarcinoma	0	81	2009	Office Endometrial Biopsy		open	negative	22	G1	R0	34	0	NA	0	0	NA	NA	NA
TCGA-D1-A17M	02b2cd50-221f-437c-a1ce-6da1467ec809	8380-03-01	NO	YES	-20685	FEMALE	Post (prior bilateral ovariectomy OR >12 mo since LMP with no prior hysterectomy)	163	142	WHITE	NOT HISPANIC OR LATINO	No	No	Alive	311	NA	NA	TUMOR FREE	Endometrial		Endometrioid endometrial adenocarcinoma	0	56	2009	Office Endometrial Biopsy		Minimally Invasive	negative	24	G1	R0	14	0	NA	0	0	NA	NA	NA
TCGA-D1-A17N	001e0309-9c50-42b0-9e38-347883ee2cd3	8380-03-01	NO	YES	-17045	FEMALE	Peri (6-12 months since last menstrual period)	166	134		NOT HISPANIC OR LATINO	No	No	Alive	46	NA	NA	TUMOR FREE	Endometrial		Endometrioid endometrial adenocarcinoma	0	46	2009	Office Endometrial Biopsy		open	negative	0	G2	R0	0	NA	NA	NA	0	NA	NA	NA
TCGA-D1-A17Q	ca8dbbfd-8928-4e25-94c6-b875de631bbd	8380-03-01	NO	YES	-20015	FEMALE	Peri (6-12 months since last menstrual period)	169	68	WHITE	NOT HISPANIC OR LATINO	No	No	Alive	54	NA	NA	TUMOR FREE	Endometrial		Endometrioid endometrial adenocarcinoma	0	54	2009	Office Endometrial Biopsy		Minimally Invasive	negative	12	G2	R0	29	0	NA	0	0	NA	NA	NA
TCGA-D1-A17R	73a0dd38-115d-48fb-b683-04aa5d612f2a	8380-03-01	NO	YES	-21382	FEMALE	Pre (<6 months since LMP AND no prior bilateral ovariectomy AND not on estrogen replacement)	165	126	WHITE	NOT HISPANIC OR LATINO	No	No	Dead	NA	NA	339	TUMOR FREE	Endometrial		Endometrioid endometrial adenocarcinoma	0	58	2009	Office Endometrial Biopsy		Minimally Invasive	negative	5	G2	R0	11	0	NA	0	0	NA	NA	NA
TCGA-D1-A17S	24434832-46fc-485a-9ff4-2aa95c3d3936	8380-03-01	NO	YES	-21794	FEMALE	Post (prior bilateral ovariectomy OR >12 mo since LMP with no prior hysterectomy)	160	109	WHITE	NOT HISPANIC OR LATINO	No	No	Alive	326	NA	NA	TUMOR FREE	Endometrial		Endometrioid endometrial adenocarcinoma	0	59	2009	Office Endometrial Biopsy		open	negative	18	G1	R0	52	0	NA	0	0	NA	NA	NA
TCGA-D1-A17T	efa4c675-e35e-4f48-8d12-a40f30b63ddb	8380-03-01	NO	YES	-24652	FEMALE	Post (prior bilateral ovariectomy OR >12 mo since LMP with no prior hysterectomy)	159	83	WHITE	NOT HISPANIC OR LATINO	No	No	Alive	71	NA	NA	TUMOR FREE	Endometrial		Endometrioid endometrial adenocarcinoma	0	67	2010	Office Endometrial Biopsy		Minimally Invasive		25	G2	R0	24	0	NA	0	0	NA	NA	NA
TCGA-D1-A17U	6397c4a1-0a29-4c2c-b8cb-ce73af93dd0b	8380-03-01	NO	YES	-19544	FEMALE	Post (prior bilateral ovariectomy OR >12 mo since LMP with no prior hysterectomy)	168	87	WHITE	NOT HISPANIC OR LATINO	No	No	Alive	396	NA	NA	TUMOR FREE	Endometrial		Endometrioid endometrial adenocarcinoma	0	53	2010	Office Endometrial Biopsy		open	negative	100	G2	R0	3	0	NA	0	9	4	NA	4
TCGA-D1-A1NS	a79a4e56-09bf-4691-b7e0-81a9c2620d0f	8380-03-01	NO	YES	-19638	FEMALE	Post (prior bilateral ovariectomy OR >12 mo since LMP with no prior hysterectomy)	178	126	WHITE	NOT HISPANIC OR LATINO	No	No	Alive	43	NA	NA	TUMOR FREE	Endometrial		Endometrioid endometrial adenocarcinoma	0	53	2010	Office Endometrial Biopsy		open	negative	17	G1	R0	41	0	0	0	0	NA	NA	NA
TCGA-D1-A1NU	e56491af-718f-4ca1-b3cd-0e5b3154697b	8441-03-01	NO	YES	-27272	FEMALE	Post (prior bilateral ovariectomy OR >12 mo since LMP with no prior hysterectomy)	151	93	WHITE	NOT HISPANIC OR LATINO	No	No	Alive	312	NA	NA	TUMOR FREE	Endometrial		Serous endometrial adenocarcinoma	0	74	2010	Dilation and curettage procedure		open	negative	16	G3	R0	37	0	0	0	8	0	0	0
TCGA-D1-A1NW	d7258a64-3ea0-40fc-b3f4-b581a1725fff	8441-03-01	NO	YES	-26556	FEMALE	Post (prior bilateral ovariectomy OR >12 mo since LMP with no prior hysterectomy)	160	98	WHITE	NOT HISPANIC OR LATINO	No	No	Alive	22	NA	NA	TUMOR FREE	Endometrial		Mixed serous and endometrioid	0	72	2010	Dilation and curettage procedure		open	positive	0	G3	R0	36	0	0	0	26	2	0	2
TCGA-D1-A1NX	df01a5ee-e8b5-40b0-8a6a-b6b3faed9df9	8441-03-01	NO	YES	-24441	FEMALE	Post (prior bilateral ovariectomy OR >12 mo since LMP with no prior hysterectomy)	159	87	WHITE	NOT HISPANIC OR LATINO	No	No	Alive	399	NA	NA	TUMOR FREE	Endometrial		Serous endometrial adenocarcinoma	0	66	2010	Dilation and curettage procedure		open	positive	95	G3	R0	39	8	0	8	23	13	0	13
TCGA-D1-A1NY	0a9faff7-ec4d-4b5a-aa83-6fa358f72074	8380-03-01	NO	YES	-24683	FEMALE	Post (prior bilateral ovariectomy OR >12 mo since LMP with no prior hysterectomy)	168	97	WHITE	NOT HISPANIC OR LATINO	No	No	Alive	396	NA	NA	TUMOR FREE	Endometrial		Endometrioid endometrial adenocarcinoma	0	67	2010	Dilation and curettage procedure		open	negative	85	G3	R0	17	0	0	0	10	0	0	0
TCGA-D1-A1NZ	e49f545f-3268-4d25-b7a3-4da8e6ab2578	8380-03-01	NO	YES	-22027	FEMALE	Post (prior bilateral ovariectomy OR >12 mo since LMP with no prior hysterectomy)	159	90	WHITE	NOT HISPANIC OR LATINO	No	No	Alive	8	NA	NA	TUMOR FREE	Endometrial		Endometrioid endometrial adenocarcinoma	0	60	2010	Office Endometrial Biopsy		open	negative	33	G1	R0	34	0	0	0	0	NA	NA	NA
TCGA-D1-A1O0	A98BBE29-8817-4380-A738-3C1BF9F8E0CC	8380-03-01	NO	YES	-28162	FEMALE	Post (prior bilateral ovariectomy OR >12 mo since LMP with no prior hysterectomy)	157	117	WHITE	NOT HISPANIC OR LATINO	No	No	Alive	2	NA	NA	TUMOR FREE	Endometrial		Endometrioid endometrial adenocarcinoma	0	77	2010	Office Endometrial Biopsy		open	negative	5	G3	R0	38	0	0	0	5	0	0	0
TCGA-D1-A1O5	f054a123-322f-444a-9971-53d3df371753	8380-03-01	NO	YES	-22580	FEMALE	Post (prior bilateral ovariectomy OR >12 mo since LMP with no prior hysterectomy)	161	80	WHITE	NOT HISPANIC OR LATINO	No	No	Alive	377	NA	NA	TUMOR FREE	Endometrial		Endometrioid endometrial adenocarcinoma	0	61	2010	Office Endometrial Biopsy		open	negative	8	G1	R0	20	0	0	0	0	NA	NA	NA
TCGA-D1-A1O7	01ed791e-3187-4e24-a5ff-afff0778c152	8380-03-01	NO	YES	-22037	FEMALE	Post (prior bilateral ovariectomy OR >12 mo since LMP with no prior hysterectomy)	148	96	WHITE	NOT HISPANIC OR LATINO	No	No	Alive	32	NA	NA	TUMOR FREE	Endometrial		Endometrioid endometrial adenocarcinoma	0	60	2010	Office Endometrial Biopsy		Minimally Invasive		5	G1	R0	0	NA	NA	NA	0	NA	NA	NA
TCGA-D1-A1O8	21faf1a4-f6d3-4cc6-a49a-04b8541ef598	8380-03-01	NO	YES	-25789	FEMALE	Post (prior bilateral ovariectomy OR >12 mo since LMP with no prior hysterectomy)	165	85	WHITE	NOT HISPANIC OR LATINO	No	No	Dead	NA	NA	120	TUMOR FREE	Endometrial		Endometrioid endometrial adenocarcinoma	0	70	2010	Dilation and curettage procedure		open	negative	85	G3	R0	3	3	0	3	0	NA	NA	NA
TCGA-D1-A2G0	6F661F0D-F08B-486E-8BD7-4306E1593EB9	8441-03-01	NO	YES	-25573	FEMALE	Post (prior bilateral ovariectomy OR >12 mo since LMP with no prior hysterectomy)	171	73	WHITE	NOT HISPANIC OR LATINO	No	No	Alive	107	NA	NA	TUMOR FREE	Endometrial		Mixed serous and endometrioid	0	70	2007	Dilation and curettage procedure		open	negative	17	G3	R0	37	0	0	0	13	0	0	0
TCGA-D1-A2G5	016E515E-7F78-4997-9B97-3628464D9222	8380-03-01	NO	YES	-18322	FEMALE	Post (prior bilateral ovariectomy OR >12 mo since LMP with no prior hysterectomy)	173	143	WHITE	NOT HISPANIC OR LATINO	Yes	No	Alive	1260	NA	NA	WITH TUMOR	Endometrial		Endometrioid endometrial adenocarcinoma	0	50	2007	Office Endometrial Biopsy		open	negative	20	G3	R0	37	1	0	1	15	0	0	0
TCGA-D1-A2G6	46CD8DED-F8A1-4F8C-A4C2-2D5B51C04F18	8380-03-01	NO	YES	-19547	FEMALE	Post (prior bilateral ovariectomy OR >12 mo since LMP with no prior hysterectomy)	168	80	WHITE	NOT HISPANIC OR LATINO	No	No	Dead	NA	NA	258	WITH TUMOR	Endometrial		Endometrioid endometrial adenocarcinoma	0	53	2007	Office Endometrial Biopsy		open	positive	94	G3	R0	30	2	0	2	20	0	0	0
TCGA-D1-A2G7	32B5D0E4-A242-44D1-AC20-6E5CA2F35B71	8441-03-01	NO	YES	-23913	FEMALE	Peri (6-12 months since last menstrual period)	164	133	WHITE	NOT HISPANIC OR LATINO	No	No	Alive	1365	NA	NA	TUMOR FREE	Endometrial		Serous endometrial adenocarcinoma	0	65	2007	Office Endometrial Biopsy		open	negative	8	G3	R0	48	0	0	0	23	0	0	0
TCGA-D1-A3DA	E17A5FCA-616C-4A74-ABE7-778539ECDC0B	8380-03-01	NO	YES	-28142	FEMALE	Post (prior bilateral ovariectomy OR >12 mo since LMP with no prior hysterectomy)	152	57	WHITE	NOT HISPANIC OR LATINO	No	No	Alive	8	NA	NA	TUMOR FREE	Endometrial		Endometrioid endometrial adenocarcinoma	0	77	2011	Excisional Biopsy		open	positive	17	G3	R0	34	NA	NA	1	19	NA	NA	0
TCGA-D1-A3DG	7890628D-7120-4DBC-85AE-1F895B6660C2	8380-03-01	NO	YES	-29771	FEMALE	Post (prior bilateral ovariectomy OR >12 mo since LMP with no prior hysterectomy)	168	86	WHITE	NOT HISPANIC OR LATINO	No	No	Alive	130	NA	NA	TUMOR FREE	Endometrial		Endometrioid endometrial adenocarcinoma	0	81	2011	Excisional Biopsy		open	positive	41	G3	R0	0	NA	NA	NA	0	NA	NA	NA
TCGA-D1-A3DH	7D22FF96-9249-46B3-9CFA-E40DC4ECEBD6	8380-03-01	NO	YES	-25935	FEMALE	Post (prior bilateral ovariectomy OR >12 mo since LMP with no prior hysterectomy)	168	76	WHITE	NOT HISPANIC OR LATINO	No	No	Alive	125	NA	NA	TUMOR FREE	Endometrial		Endometrioid endometrial adenocarcinoma	0	71	2011	Excisional Biopsy		open	negative	11	G3	R0	48	NA	NA	0	14	NA	NA	0
TCGA-D1-A3JP	4846CB23-D7E7-47F4-972F-3ABE229F7BDB	8441-03-01	NO	YES	-22538	FEMALE	Post (prior bilateral ovariectomy OR >12 mo since LMP with no prior hysterectomy)	159	59	WHITE	NOT HISPANIC OR LATINO	Yes	No	Alive	515	NA	NA	TUMOR FREE	Endometrial		Serous endometrial adenocarcinoma	0	61	2011	Office Endometrial Biopsy		open	negative	0	G3	R0	56	NA	NA	0	18	NA	NA	0	NO	YES	NO	NO	No, I have never taken menopausal hormone therapy.	NO		2	Partial Remission/Response	Never Used
TCGA-D1-A3JQ	07C805C2-FF09-4D5A-95F8-1D7D9F84C33C	8441-03-01	NO	YES	-22297	FEMALE	Post (prior bilateral ovariectomy OR >12 mo since LMP with no prior hysterectomy)	161	121	WHITE	NOT HISPANIC OR LATINO	No	No	Alive	526	NA	NA	TUMOR FREE	Endometrial		Serous endometrial adenocarcinoma	0	61	2011	Office Endometrial Biopsy		open	negative	32	G3	R0	28	NA	NA	1	20	NA	NA	0	YES	YES	NO	NO	No, I have never taken menopausal hormone therapy.	YES		4+	Complete Remission/Response	Never Used
TCGA-DF-A2KN	D438C58E-F038-47A3-8E62-485A5ACA9695	8380-03-01	NO	YES	NA	FEMALE	Post (prior bilateral ovariectomy OR >12 mo since LMP with no prior hysterectomy)	152	77			No	No	Alive	67	NA	NA	TUMOR FREE	Endometrial		Endometrioid endometrial adenocarcinoma	NA	NA	NA	Tumor resection				NA	G3	RX	20	NA	NA	0	0	NA	NA	NA
TCGA-DF-A2KR	30B62630-FC6D-4620-874A-1E15FD4F40EA	8380-03-01	NO	YES	-31007	FEMALE	Post (prior bilateral ovariectomy OR >12 mo since LMP with no prior hysterectomy)	NA	NA			No	No	Alive	1865	NA	NA	TUMOR FREE	Endometrial		Endometrioid endometrial adenocarcinoma	NA	84	NA	Other method, specify:	endometrial biopsy, not otherwise specified	open		70	G3	RX	7	1	0	1	NA	NA	NA	NA	NO	YES
TCGA-DF-A2KS	46E064CC-933B-444B-9E15-80FADBC53487	8380-03-01	NO	YES	-25313	FEMALE	Post (prior bilateral ovariectomy OR >12 mo since LMP with no prior hysterectomy)	NA	66			No	No	Alive	2188	NA	NA	TUMOR FREE	Endometrial		Endometrioid endometrial adenocarcinoma	NA	69	NA	Other method, specify:	endometrial biopsy not otherwise specified	Minimally Invasive	negative	31	G3	RX	18	0	0	0	0	NA	NA	NA	NO	YES
TCGA-DF-A2KU	95EEFB47-3F96-4A6D-8773-4D22843F0A6A	8380-03-01	NO	YES	NA	FEMALE	Post (prior bilateral ovariectomy OR >12 mo since LMP with no prior hysterectomy)	NA	NA			No	No	Alive	1983	NA	NA	TUMOR FREE	Endometrial		Endometrioid endometrial adenocarcinoma	NA	NA	NA	Dilation and curettage procedure		open	negative	8	G3	RX	9	0	0	0	0	NA	NA	NA	NO	YES							Complete Remission/Response
TCGA-DF-A2KV	59CEBAE6-632D-4632-B695-C48AE46B2E67	8380-03-01	NO	YES	-20160	FEMALE	Post (prior bilateral ovariectomy OR >12 mo since LMP with no prior hysterectomy)	NA	NA			No	No	Alive	936	NA	NA	TUMOR FREE	Endometrial		Endometrioid endometrial adenocarcinoma	0	55	NA	Cytology (e.g. Peritoneal or pleural fluid)		open	negative	21	G3	RX	21	0	0	0	0	NA	NA	NA
TCGA-DF-A2KY	5BF97D66-CDC6-47D0-AC74-5C6280B31072	8380-03-01	NO	YES	-18086	FEMALE	Pre (<6 months since LMP AND no prior bilateral ovariectomy AND not on estrogen replacement)	NA	NA			No	No	Alive	332	NA	NA	WITH TUMOR	Endometrial		Endometrioid endometrial adenocarcinoma	0	49	NA	Other method, specify:	Hysteroscopy and endometrial ablation	open		73.3	G3	R1	12	1	0	1	0	0	0	0	YES	NO
TCGA-DF-A2KZ	3B218AB7-5C2E-4458-A0AC-5152EC3D2B94	8380-03-01	NO	YES	-31973	FEMALE	Post (prior bilateral ovariectomy OR >12 mo since LMP with no prior hysterectomy)	NA	NA			No	No	Alive	826	NA	NA	TUMOR FREE	Endometrial		Endometrioid endometrial adenocarcinoma	0	87	NA	Tumor resection		open	negative	25	G3	RX	0	0	0	0	0	0	0	0	NO	YES
TCGA-DF-A2L0	7ADAF608-19A5-4184-8B79-BBC6F9CF24AE	8380-03-01	NO	YES	-22200	FEMALE	Post (prior bilateral ovariectomy OR >12 mo since LMP with no prior hysterectomy)	168	95			No	No	Dead	NA	NA	788	WITH TUMOR	Endometrial		Endometrioid endometrial adenocarcinoma	NA	60	NA	Other method, specify:	endometrial biopsy not otherwise specified	open		86	G3	RX	17	5	0	5	0	NA	NA	NA
TCGA-DI-A0WH	3dab68d3-232c-4b4f-81a4-ca8f72d69a43	8380-03-01	NO	YES	-23692	FEMALE		173	107	WHITE	NOT HISPANIC OR LATINO	No	No	Alive	405	NA	NA	TUMOR FREE	Endometrial		Endometrioid endometrial adenocarcinoma	0	64	2010	Dilation and curettage procedure				15.6	G3	R0	18	0	0	0	2	0	0	0
TCGA-DI-A1BU	53245616-e095-4616-89bb-6062669122da	8380-03-01	NO	YES	-20114	FEMALE		171	93	WHITE	NOT HISPANIC OR LATINO	No	No	Alive	1005	NA	NA	TUMOR FREE	Endometrial		Mixed serous and endometrioid	0	55	2008	Other method, specify:	endometrial biopsy			15.8	G3	R0	25	0	0	0	6	0	0	0
TCGA-DI-A1BY	e46b6434-ee88-4630-9fc3-441afc431745	8380-03-01	NO	YES	-23113	FEMALE		155	125	WHITE	NOT HISPANIC OR LATINO	No	No	Alive	1114	NA	NA	TUMOR FREE	Endometrial		Endometrioid endometrial adenocarcinoma	0	63	2008	Other method, specify:	Uterine scrapings		negative	17	G2	R0	6	0	0	0	0	NA	NA	NA
TCGA-DI-A1NN	944a102f-3475-45aa-9e30-4b92d1449f00	8441-03-01	NO	YES	-23026	FEMALE	Post (prior bilateral ovariectomy OR >12 mo since LMP with no prior hysterectomy)	173	71	WHITE	NOT HISPANIC OR LATINO	No	No	Alive	944	NA	NA	TUMOR FREE	Endometrial		Serous endometrial adenocarcinoma	0	63	2008	Office Endometrial Biopsy		Minimally Invasive		3	G3	R0	10	0	0	0	9	2	0	2
TCGA-DI-A1NO	d3e93d76-6565-454a-a085-4492024350e9	8380-03-01	NO	YES	-24996	FEMALE	Post (prior bilateral ovariectomy OR >12 mo since LMP with no prior hysterectomy)	166	122	BLACK OR AFRICAN AMERICAN	NOT HISPANIC OR LATINO	No	No	Dead	NA	NA	285	WITH TUMOR	Endometrial		Endometrioid endometrial adenocarcinoma	0	68	2009	Dilation and curettage procedure		Minimally Invasive		1.03	G3	RX	2	0	0	0	0	0	0	0
TCGA-DI-A2QT	EE932B34-0114-41DC-B119-210C0ED84BCB	8441-03-01	NO	YES	-18835	FEMALE	Post (prior bilateral ovariectomy OR >12 mo since LMP with no prior hysterectomy)	156	62	AMERICAN INDIAN OR ALASKA NATIVE	HISPANIC OR LATINO	No	No	Dead	NA	NA	377	WITH TUMOR	Endometrial		Serous endometrial adenocarcinoma	0	51	2008	Dilation and curettage procedure		Minimally Invasive		96	G3	R2	15	7	0	7	10	10	0	10
TCGA-DI-A2QU	E9FA66F5-282C-416A-9DCF-46714EA12FCF	8441-03-01	NO	YES	-24488	FEMALE	Post (prior bilateral ovariectomy OR >12 mo since LMP with no prior hysterectomy)	160	93	WHITE	NOT HISPANIC OR LATINO	No	No	Dead	NA	NA	946	WITH TUMOR	Endometrial		Endometrioid endometrial adenocarcinoma	0	67	2005	Office Endometrial Biopsy		Minimally Invasive		0	G3	RX	6	0	0	0	0	NA	NA	NA
TCGA-DI-A2QY	6524A6D3-A9F0-4A46-AC0B-7BEB0CD1B915	8441-03-01	NO	YES	-23398	FEMALE	Post (prior bilateral ovariectomy OR >12 mo since LMP with no prior hysterectomy)	160	85	WHITE	NOT HISPANIC OR LATINO	No	No	Alive	2797	NA	NA	TUMOR FREE	Endometrial		Serous endometrial adenocarcinoma	0	64	2003	Other method, specify:	endocervical smear	Minimally Invasive	positive	50	G3	RX	6	0	0	0	3	0	0	0
TCGA-E6-A1LX	435b57e7-5cd4-486a-b3d4-ccb1ef160d52	8380-03-01	NO	YES	-14731	FEMALE	Pre (<6 months since LMP AND no prior bilateral ovariectomy AND not on estrogen replacement)	163	NA	WHITE	NOT HISPANIC OR LATINO	No	No	Alive	711	NA	NA	TUMOR FREE	Endometrial		Endometrioid endometrial adenocarcinoma	0	40	2006	Tumor resection		open	negative	14	G3	R0	0	NA	NA	NA	3	0	NA	0
TCGA-E6-A1LZ	9205c164-7975-421a-90c3-edfe8def595c	8441-03-01	NO	YES	-28054	FEMALE	Post (prior bilateral ovariectomy OR >12 mo since LMP with no prior hysterectomy)	NA	65	BLACK OR AFRICAN AMERICAN	NOT HISPANIC OR LATINO	No	No	Alive	1289	NA	NA	TUMOR FREE	Endometrial		Serous endometrial adenocarcinoma	0	76	2007	Tumor resection		open	negative	NA	G3	R0	26	0	NA	0	5	0	NA	0
TCGA-E6-A1M0	e3dcde4e-5def-4b89-97b4-047b8288919b	8380-03-01	NO	YES	-20629	FEMALE	Post (prior bilateral ovariectomy OR >12 mo since LMP with no prior hysterectomy)	174	114	WHITE	NOT HISPANIC OR LATINO	No	No	Alive	428	NA	NA	TUMOR FREE	Endometrial		Endometrioid endometrial adenocarcinoma	0	56	2010	Tumor resection		open	negative	90	G3	R0	13	2	NA	2	5	0	NA	0
TCGA-E6-A2P8	D213DA3A-FF1C-4FBD-8D4E-7F9E6A2318D0	8441-03-01	NO	YES	-19448	FEMALE	Post (prior bilateral ovariectomy OR >12 mo since LMP with no prior hysterectomy)	156	76	BLACK OR AFRICAN AMERICAN	NOT HISPANIC OR LATINO	No	No	Dead	NA	NA	72	WITH TUMOR	Endometrial		Mixed serous and endometrioid	0	53	2010	Office Endometrial Biopsy		Minimally Invasive	negative	89.1	G3		1	1	NA	1	0	0	NA	0
TCGA-E6-A2P9	077BDC90-1BBD-49EC-93A5-729B1AC1BA8D	8380-03-01	NO	YES	-24088	FEMALE	Post (prior bilateral ovariectomy OR >12 mo since LMP with no prior hysterectomy)	173	125	WHITE	NOT HISPANIC OR LATINO	No	No	Alive	203	NA	NA	TUMOR FREE	Endometrial		Endometrioid endometrial adenocarcinoma	0	65	2011	Office Endometrial Biopsy		Minimally Invasive	negative	20	G3	RX	7	0	NA	0	1	0	NA	0
TCGA-E6-A8L9	EB642568-30D4-4805-A295-BDA314CCAAAF	8441-03-01	NO	YES	-22333	FEMALE	Post (prior bilateral ovariectomy OR >12 mo since LMP with no prior hysterectomy)	162	78	BLACK OR AFRICAN AMERICAN	NOT HISPANIC OR LATINO	Yes	No	Alive	740	NA	NA	TUMOR FREE	Endometrial		Serous endometrial adenocarcinoma	0	61	2012	Office Endometrial Biopsy		open	negative	1.92	G3	R0	15	0	NA	0	5	0	NA	0	YES	YES	NO	YES	No, I have never taken menopausal hormone therapy.	NO	Never Used	4+	Complete Remission/Response	Never Used
TCGA-EC-A1NJ	b3aa16d6-1677-445d-a8d3-46657d4f8b43	8380-03-01	YES	NO	-27002	FEMALE	Post (prior bilateral ovariectomy OR >12 mo since LMP with no prior hysterectomy)	153	62	WHITE	NOT HISPANIC OR LATINO	No	No	Alive	0	NA	NA	TUMOR FREE	Endometrial		Endometrioid endometrial adenocarcinoma	0	73	2010	Tumor resection		open	negative	33	G2	R0	0	NA	NA	NA	0	NA	NA	NA
TCGA-EC-A1QX	f17bb238-2651-48a5-9a47-5077218efe08	8380-03-01	YES	NO	-26259	FEMALE	Post (prior bilateral ovariectomy OR >12 mo since LMP with no prior hysterectomy)	161	90	WHITE	NOT HISPANIC OR LATINO	No	No	Alive	66	NA	NA	TUMOR FREE	Endometrial		Endometrioid endometrial adenocarcinoma	0	71	2010	Dilation and curettage procedure			negative	NA	G3	R0	0	NA	NA	NA	0	NA	NA	NA
TCGA-EC-A24G	b5c1e511-baf2-45b3-9919-110e8941e3c2	8380-03-01	YES	NO	-20857	FEMALE	Pre (<6 months since LMP AND no prior bilateral ovariectomy AND not on estrogen replacement)	148	93	WHITE	NOT HISPANIC OR LATINO	No	No	Alive	47	NA	NA	TUMOR FREE	Endometrial		Endometrioid endometrial adenocarcinoma	0	57	2011	Dilation and curettage procedure				50	G3	R0	15	0	0	0	0	0	0	0
TCGA-EO-A1Y5	5f2f2e7a-8aec-4011-b261-0c5bc68da840	8441-03-01	NO	YES	-23251	FEMALE	Post (prior bilateral ovariectomy OR >12 mo since LMP with no prior hysterectomy)	161	79			No	No	Alive	332	NA	NA	TUMOR FREE	Endometrial		Serous endometrial adenocarcinoma	0	63	2010	Dilation and curettage procedure		Minimally Invasive		100	G3	R0	17	8	NA	8	1	1	NA	1
TCGA-EO-A1Y7	71ed2681-79bb-4ffb-985c-6d3cf18e9168	8380-03-01	NO	YES	-24085	FEMALE	Post (prior bilateral ovariectomy OR >12 mo since LMP with no prior hysterectomy)	165	95			No	No	Alive	243	NA	NA	TUMOR FREE	Endometrial		Endometrioid endometrial adenocarcinoma	0	65	2010	Dilation and curettage procedure		Minimally Invasive		60	G3	R0	3	0	NA	0	8	0	NA	0
TCGA-EO-A1Y8	de4e13c8-5ad0-46d2-ae54-b9ca22b939d8	8441-03-01	NO	YES	-31971	FEMALE	Post (prior bilateral ovariectomy OR >12 mo since LMP with no prior hysterectomy)	146	58			No	No	Alive	328	NA	NA	TUMOR FREE	Endometrial		Serous endometrial adenocarcinoma	0	87	2010	Office Endometrial Biopsy		Minimally Invasive		40	G3	R0	16	0	NA	0	0	NA	NA	NA
TCGA-EO-A22R	508BF716-46F9-44DC-8E39-09261DFB073E	8380-03-01	NO	YES	-20604	FEMALE	Post (prior bilateral ovariectomy OR >12 mo since LMP with no prior hysterectomy)	168	88			No	No	Alive	972	NA	NA	TUMOR FREE	Endometrial		Endometrioid endometrial adenocarcinoma	0	56	2008	Office Endometrial Biopsy		open	negative	51	G3	R0	18	0	NA	0	NA	NA	NA	NA
TCGA-EO-A22S	8F2D3495-8CE7-4F6E-A41D-8CFAE5750937	8380-03-01	NO	YES	-21328	FEMALE	Post (prior bilateral ovariectomy OR >12 mo since LMP with no prior hysterectomy)	156	84			No	No	Alive	1066	NA	NA	TUMOR FREE	Endometrial		Endometrioid endometrial adenocarcinoma	0	58	2008	Office Endometrial Biopsy		open		51	G3	R0	25	0	NA	NA	5	0	NA	NA
TCGA-EO-A22T	63170B0E-78CF-45D9-AF9D-CE986AC66991	8380-03-01	NO	YES	-20608	FEMALE	Post (prior bilateral ovariectomy OR >12 mo since LMP with no prior hysterectomy)	152	53	ASIAN	NOT HISPANIC OR LATINO	No	No	Alive	1004	NA	NA	TUMOR FREE	Endometrial		Endometrioid endometrial adenocarcinoma	0	56	2008	Office Endometrial Biopsy		open		49	G3	R0	19	0	NA	0	11	0	NA	NA
TCGA-EO-A22U	30BC72D5-07B5-48D2-B025-BBA9BCF2F09F	8380-03-01	NO	YES	-30557	FEMALE	Post (prior bilateral ovariectomy OR >12 mo since LMP with no prior hysterectomy)	150	59	WHITE		No	No	Alive	825	NA	NA	TUMOR FREE	Endometrial		Endometrioid endometrial adenocarcinoma	0	83	2009	Office Endometrial Biopsy		Minimally Invasive	negative	51	G3	R0	0	NA	NA	NA	0	NA	NA	NA
TCGA-EO-A22X	10EB7DFA-D43D-479F-8C46-C0424207F958	8380-03-01	NO	YES	-13245	FEMALE	Pre (<6 months since LMP AND no prior bilateral ovariectomy AND not on estrogen replacement)	152	56			No	No	Alive	982	NA	NA	TUMOR FREE	Endometrial		Endometrioid endometrial adenocarcinoma	0	36	2008	Office Endometrial Biopsy		Minimally Invasive	negative	100	G3	R0	26	0	NA	0	10	0	NA	0
TCGA-EO-A22Y	E6183A43-24B9-4FE1-95C3-4CFF67E6C1ED	8380-03-01	NO	YES	-25127	FEMALE	Post (prior bilateral ovariectomy OR >12 mo since LMP with no prior hysterectomy)	NA	NA	WHITE	NOT HISPANIC OR LATINO	No	No	Alive	754	NA	NA	TUMOR FREE	Endometrial		Endometrioid endometrial adenocarcinoma	0	68	2009	Office Endometrial Biopsy		open	negative	51	G3	R0	33	0	NA	0	NA	NA	NA	NA
TCGA-EO-A2CG	AF363CEC-BEC9-4DE3-8CC2-E98B0EED2858	8441-03-01		YES	-25279	FEMALE	Post (prior bilateral ovariectomy OR >12 mo since LMP with no prior hysterectomy)	152	68	ASIAN	NOT HISPANIC OR LATINO	No	No	Alive	752	NA	NA	TUMOR FREE	Endometrial		Serous endometrial adenocarcinoma	0	69	2009	Office Endometrial Biopsy		Minimally Invasive	negative	49	G3	R0	8	0	NA	0	11	0	NA	0
TCGA-EO-A2CH	0CC9A11F-1AC4-431D-8F94-52A3BC02B572	8441-03-01	NO	YES	-26966	FEMALE	Post (prior bilateral ovariectomy OR >12 mo since LMP with no prior hysterectomy)	152	66			No	No	Dead	NA	NA	590	WITH TUMOR	Endometrial		Serous endometrial adenocarcinoma	0	73	2009	Office Endometrial Biopsy		open		51	G3	R2	0	NA	NA	NA	0	NA	NA	NA
TCGA-EO-A3AS	2C3E95B5-2C63-43C7-BAA2-47EF914B25A8	8380-03-01		YES	-31450	FEMALE	Post (prior bilateral ovariectomy OR >12 mo since LMP with no prior hysterectomy)	147	58			No	No	Alive	1046	NA	NA	TUMOR FREE	Endometrial		Endometrioid endometrial adenocarcinoma	0	86	2009	Office Endometrial Biopsy		open		49	G3		0	NA	NA	NA	0	NA	NA	NA
TCGA-EO-A3AU	8E225F5F-49C1-4A39-A8B5-41FEA6A79819	8380-03-01		YES	-26406	FEMALE	Post (prior bilateral ovariectomy OR >12 mo since LMP with no prior hysterectomy)	150	78			No	No	Alive	589	NA	NA	TUMOR FREE	Endometrial		Endometrioid endometrial adenocarcinoma	0	72	2010	Other method, specify:	Endocervical curettage	Minimally Invasive	negative	51	G3		14	1	NA	NA	1	0	NA	NA
TCGA-EO-A3AV	D383008A-A1BF-4689-B243-3C464C79B818	8380-03-01	NO	YES	-18713	FEMALE	Peri (6-12 months since last menstrual period)	158	45			No	No	Alive	573	NA	NA	TUMOR FREE	Endometrial		Endometrioid endometrial adenocarcinoma	0	51	2010	Office Endometrial Biopsy		Minimally Invasive	negative	51	G3	R0	33	6	NA	6	3	0	NA	NA
TCGA-EO-A3AY	0878E44D-BDC8-4D5F-9BF4-31101F14F797	8380-03-01		YES	-21291	FEMALE	Post (prior bilateral ovariectomy OR >12 mo since LMP with no prior hysterectomy)	164	76			No	No	Alive	392	NA	NA	TUMOR FREE	Endometrial		Endometrioid endometrial adenocarcinoma	0	58	2011	Dilation and curettage procedure		Minimally Invasive	negative	50	G3	R0	25	0	NA	NA	0	NA	NA	NA
TCGA-EO-A3AZ	38BF8476-FDE7-423B-BBAA-15483207DE39	8441-03-01	NO	YES	-29234	FEMALE	Post (prior bilateral ovariectomy OR >12 mo since LMP with no prior hysterectomy)	140	78			No	No	Alive	469	NA	NA	TUMOR FREE	Endometrial		Mixed serous and endometrioid	0	80	2011	Dilation and curettage procedure		Minimally Invasive	negative	51	G3	R0	0	NA	NA	NA	0	NA	NA	NA
TCGA-EO-A3B0	4C2E6ABF-02E1-4EF7-A0BE-6A6D4069581D	8380-03-01		YES	-15954	FEMALE	Indeterminate (neither Pre or Postmenopausal)	152	53	ASIAN		No	No	Alive	404	NA	NA	TUMOR FREE	Endometrial		Endometrioid endometrial adenocarcinoma	0	43	2011	Dilation and curettage procedure		open		NA	G3	RX	7	5	NA	NA	3	2	NA	NA
TCGA-EO-A3B1	2CF8DE9F-B305-4D98-BFD4-33377BF6138F	8441-03-01	NO	YES	-23162	FEMALE	Post (prior bilateral ovariectomy OR >12 mo since LMP with no prior hysterectomy)	170	93			No	No	Alive	337	NA	NA	TUMOR FREE	Endometrial		Serous endometrial adenocarcinoma	0	63	2011	Office Endometrial Biopsy		Minimally Invasive		51	G3	R0	13	0	NA	NA	0	NA	NA	NA
TCGA-EO-A3KU	DB67A9CD-65BA-4D6F-A799-031B6B3DF599	8441-03-01	NO	YES	-25116	FEMALE	Post (prior bilateral ovariectomy OR >12 mo since LMP with no prior hysterectomy)	163	65			No	No	Alive	254	NA	NA	TUMOR FREE	Endometrial		Serous endometrial adenocarcinoma	0	68	2011	Office Endometrial Biopsy		Minimally Invasive		0	G3	R0	6	0	NA	NA	9	0	NA	NA
TCGA-EO-A3KW	5F764AC1-3DE7-4CFD-A77A-D21BAA418834	8441-03-01	NO	YES	-26492	FEMALE	Post (prior bilateral ovariectomy OR >12 mo since LMP with no prior hysterectomy)	153	62			No	No	Alive	182	NA	NA	TUMOR FREE	Endometrial		Serous endometrial adenocarcinoma	0	72	2011	Office Endometrial Biopsy		Minimally Invasive		NA	G3	R0	21	0	NA	NA	0	NA	NA	NA
TCGA-EO-A3KX	FE2E89F7-8F4D-420A-A551-4877CF0FD1D3	8380-03-01	NO	YES	-29260	FEMALE	Post (prior bilateral ovariectomy OR >12 mo since LMP with no prior hysterectomy)	145	44	WHITE	HISPANIC OR LATINO	No	No	Alive	281	NA	NA	TUMOR FREE	Endometrial		Endometrioid endometrial adenocarcinoma	0	80	2011	Office Endometrial Biopsy		Minimally Invasive		NA	G3	R0	3	0	NA	NA	0	NA	NA	NA
TCGA-EO-A3L0	423DA953-30AA-4F7E-96B5-1F6FD24F8874	8380-03-01	NO	YES	-28003	FEMALE	Post (prior bilateral ovariectomy OR >12 mo since LMP with no prior hysterectomy)	159	110	WHITE	NOT HISPANIC OR LATINO	No	No	Alive	577	NA	NA	TUMOR FREE	Endometrial		Endometrioid endometrial adenocarcinoma	0	76	2010	Office Endometrial Biopsy		open		49	G3	R0	11	0	NA	NA	2	0	NA	NA
TCGA-EY-A1G7	6b2e93b9-8271-4205-842e-0b7292b8115a	8380-03-01	NO	YES	-31603	FEMALE	Post (prior bilateral ovariectomy OR >12 mo since LMP with no prior hysterectomy)	151	85	WHITE	NOT HISPANIC OR LATINO	Yes	No	Dead	NA	NA	189	WITH TUMOR	Endometrial		Endometrioid endometrial adenocarcinoma	0	86	2008	Tumor resection		Minimally Invasive	negative	96	G2	R0	0	NA	NA	NA	0	NA	NA	NA
TCGA-EY-A1G8	db3a4986-55d5-4ecc-be73-59725dce3c33	8380-03-01	NO	YES	-30517	FEMALE	Post (prior bilateral ovariectomy OR >12 mo since LMP with no prior hysterectomy)	160	49	WHITE	NOT HISPANIC OR LATINO	No	No	Dead	NA	NA	456	TUMOR FREE	Endometrial		Endometrioid endometrial adenocarcinoma	0	83	2008	Tumor resection		open	negative	38	G3	R0	40	0	NA	NA	0	NA	NA	NA
TCGA-EY-A1GC	ebc25a41-becb-4395-ae33-483a304b07d8	8380-03-01	NO	YES	-22656	FEMALE	Post (prior bilateral ovariectomy OR >12 mo since LMP with no prior hysterectomy)	167	96	WHITE	NOT HISPANIC OR LATINO	No	No	Alive	138	NA	NA	TUMOR FREE	Endometrial		Endometrioid endometrial adenocarcinoma	0	62	2009	Tumor resection		Minimally Invasive	negative	5	G3	R0	24	0	NA	0	0	NA	NA	NA
TCGA-EY-A1GD	33efe6c6-9159-48e8-b759-fba9ddbde761	8380-03-01	NO	YES	-18638	FEMALE	Pre (<6 months since LMP AND no prior bilateral ovariectomy AND not on estrogen replacement)	157	79	BLACK OR AFRICAN AMERICAN	NOT HISPANIC OR LATINO	No	No	Alive	248	NA	NA	TUMOR FREE	Endometrial		Endometrioid endometrial adenocarcinoma	0	51	2009	Tumor resection		Minimally Invasive	negative	0	G1	R0	20	0	NA	0	3	0	NA	0
TCGA-EY-A1GE	a28beb70-d309-45b8-a2ba-40558f3c8f4f	8380-03-01	NO	YES	-24667	FEMALE	Post (prior bilateral ovariectomy OR >12 mo since LMP with no prior hysterectomy)	165	103	WHITE	NOT HISPANIC OR LATINO	No	No	Alive	552	NA	NA	TUMOR FREE	Endometrial		Endometrioid endometrial adenocarcinoma	0	67	2009	Office Endometrial Biopsy		Minimally Invasive	negative	0	G1	R0	27	0	NA	0	10	0	NA	0
TCGA-EY-A1GF	615ea37d-6302-4d68-b253-d24efd947c3e	8380-03-01	NO	YES	-27450	FEMALE	Post (prior bilateral ovariectomy OR >12 mo since LMP with no prior hysterectomy)	165	71	BLACK OR AFRICAN AMERICAN	NOT HISPANIC OR LATINO	No	No	Alive	532	NA	NA	TUMOR FREE	Endometrial		Endometrioid endometrial adenocarcinoma	0	75	2009	Dilation and curettage procedure		Minimally Invasive	negative	11	G2	R0	16	0	NA	0	9	0	NA	0
TCGA-EY-A1GH	a45a2343-f425-4e62-9049-7782733b6234	8380-03-01	NO	YES	-25802	FEMALE	Post (prior bilateral ovariectomy OR >12 mo since LMP with no prior hysterectomy)	170	117	WHITE	NOT HISPANIC OR LATINO	No	No	Alive	528	NA	NA	TUMOR FREE	Endometrial		Endometrioid endometrial adenocarcinoma	0	70	2009	Office Endometrial Biopsy		Minimally Invasive	negative	33	G2	R0	NA	NA	NA	NA	0	NA	NA	NA
TCGA-EY-A1GI	16bde24f-61b8-458d-aca3-df4806abbd1b	8380-03-01	NO	YES	-19117	FEMALE	Pre (<6 months since LMP AND no prior bilateral ovariectomy AND not on estrogen replacement)	165	69	WHITE	NOT HISPANIC OR LATINO	No	No	Alive	507	NA	NA	TUMOR FREE	Endometrial		Endometrioid endometrial adenocarcinoma	0	52	2009	Excisional Biopsy		open	negative	76	G2	R0	23	0	NA	0	0	NA	NA	NA
TCGA-EY-A1GK	972db411-9744-46f0-89c7-efe14135f1b4	8380-03-01	YES	NO	-27127	FEMALE	Post (prior bilateral ovariectomy OR >12 mo since LMP with no prior hysterectomy)	160	105	WHITE	NOT HISPANIC OR LATINO	Yes	No	Alive	504	NA	NA	TUMOR FREE	Endometrial		Endometrioid endometrial adenocarcinoma	0	74	2009	Dilation and curettage procedure		Minimally Invasive	negative	58	G3	R0	14	0	NA	0	12	0	NA	0
TCGA-EY-A1GL	d46d5af5-62ae-43eb-a885-4c078e0c956e	8380-03-01	YES	NO	-18761	FEMALE	Post (prior bilateral ovariectomy OR >12 mo since LMP with no prior hysterectomy)	173	73	WHITE		No	No	Alive	425	NA	NA	TUMOR FREE	Endometrial		Endometrioid endometrial adenocarcinoma	0	51	2010	Office Endometrial Biopsy		open	negative	83	G2	R0	13	0	NA	0	6	0	NA	0
TCGA-EY-A1GM	1a094c2b-9fba-4bb1-929d-bb2cdf874bee	8441-03-01	YES	NO	-22010	FEMALE	Post (prior bilateral ovariectomy OR >12 mo since LMP with no prior hysterectomy)	157	71	BLACK OR AFRICAN AMERICAN		No	No	Alive	210	NA	NA	TUMOR FREE	Endometrial		Mixed serous and endometrioid	0	60	2010	Office Endometrial Biopsy		Minimally Invasive	positive	33	G3	R0	11	0	NA	0	13	0	NA	0
TCGA-EY-A1GO	9370e189-8fb7-4bfa-8ef9-2220f3557188	8380-03-01	YES	NO	-23853	FEMALE	Post (prior bilateral ovariectomy OR >12 mo since LMP with no prior hysterectomy)	156	76	WHITE	NOT HISPANIC OR LATINO	No	No	Alive	360	NA	NA	TUMOR FREE	Endometrial		Endometrioid endometrial adenocarcinoma	0	65	2010	Tumor resection		Minimally Invasive	negative	98	G2	R0	17	1	NA	1	6	0	NA	0
TCGA-EY-A1GP	75fb484d-cd12-4cf0-a99d-faf27aead118	8380-03-01	YES	NO	-20011	FEMALE	Post (prior bilateral ovariectomy OR >12 mo since LMP with no prior hysterectomy)	158	72	BLACK OR AFRICAN AMERICAN	NOT HISPANIC OR LATINO	No	No	Alive	348	NA	NA	TUMOR FREE	Endometrial		Endometrioid endometrial adenocarcinoma	0	54	2010	Office Endometrial Biopsy		Minimally Invasive	negative	32	G1	R0	0	NA	NA	NA	0	NA	NA	NA
TCGA-EY-A1GQ	8636db4d-a67b-4d8a-b02f-15fce553cf17	8380-03-01	YES	NO	-27905	FEMALE	Post (prior bilateral ovariectomy OR >12 mo since LMP with no prior hysterectomy)	165	81	WHITE	NOT HISPANIC OR LATINO	Yes	No	Alive	340	NA	NA	WITH TUMOR	Endometrial		Endometrioid endometrial adenocarcinoma	0	76	2010	Dilation and curettage procedure		Minimally Invasive	negative	98	G3	R0	29	0	NA	0	0	NA	NA	NA
TCGA-EY-A1GR	70cdb758-26c9-4c11-a495-0c31cbc84949	8380-03-01	YES	NO	-24784	FEMALE	Post (prior bilateral ovariectomy OR >12 mo since LMP with no prior hysterectomy)	165	93	BLACK OR AFRICAN AMERICAN	NOT HISPANIC OR LATINO	No	No	Alive	344	NA	NA	TUMOR FREE	Endometrial		Endometrioid endometrial adenocarcinoma	0	67	2010	Office Endometrial Biopsy		open	negative	33	G3	R0	16	0	NA	0	9	0	NA	0
TCGA-EY-A1GS	c10b2885-70ea-4d32-bc48-8b85530df702	8441-03-01	YES	NO	-26012	FEMALE	Post (prior bilateral ovariectomy OR >12 mo since LMP with no prior hysterectomy)	161	62	BLACK OR AFRICAN AMERICAN	NOT HISPANIC OR LATINO	No	No	Alive	284	NA	NA	WITH TUMOR	Endometrial		Serous endometrial adenocarcinoma	0	71	2010	Tumor resection		open		50	G3	R2	9	7	NA	7	0	NA	NA	NA
TCGA-EY-A1GT	e0d13e2d-cf48-4b66-bfc2-88f872f67d79	8380-03-01	YES	NO	-25151	FEMALE	Post (prior bilateral ovariectomy OR >12 mo since LMP with no prior hysterectomy)	168	70	WHITE	NOT HISPANIC OR LATINO	No	No	Alive	300	NA	NA	TUMOR FREE	Endometrial		Endometrioid endometrial adenocarcinoma	0	68	2010	Dilation and curettage procedure		Minimally Invasive	positive	10	G1	R0	25	0	NA	0	0	NA	NA	NA
TCGA-EY-A1GU	5dd28537-d24f-4a6d-a454-6f64cf37e16a	8380-03-01	YES	NO	-24304	FEMALE	Post (prior bilateral ovariectomy OR >12 mo since LMP with no prior hysterectomy)	160	90	BLACK OR AFRICAN AMERICAN	NOT HISPANIC OR LATINO	No	No	Alive	259	NA	NA	TUMOR FREE	Endometrial		Endometrioid endometrial adenocarcinoma	0	66	2010	Office Endometrial Biopsy		Minimally Invasive	negative	94	G2	R0	11	0	NA	0	5	0	NA	0
TCGA-EY-A1GV	e3e39474-c2b0-45af-bbe1-4c24f17cc284	8441-03-01	YES	NO	-27581	FEMALE	Post (prior bilateral ovariectomy OR >12 mo since LMP with no prior hysterectomy)	165	79	WHITE	NOT HISPANIC OR LATINO	No	No	Alive	257	NA	NA	TUMOR FREE	Endometrial		Mixed serous and endometrioid	0	75	2010	Office Endometrial Biopsy		Minimally Invasive	negative	59	G3	R0	17	1	NA	1	11	0	NA	0
TCGA-EY-A1GW	f8ac5fd2-11f2-4b3a-a3a6-ff1a6d8e1cae	8380-03-01	YES	NO	-26979	FEMALE	Post (prior bilateral ovariectomy OR >12 mo since LMP with no prior hysterectomy)	149	81	WHITE	HISPANIC OR LATINO	No	No	Alive	260	NA	NA	WITH TUMOR	Endometrial		Endometrioid endometrial adenocarcinoma	0	73	2010	Office Endometrial Biopsy		open	positive	62	G3	R1	0	NA	NA	NA	0	NA	NA	NA
TCGA-EY-A1GX	a7fd6522-8953-461f-9e5f-fdeb7d180d46	8380-03-01	YES	NO	-27962	FEMALE	Post (prior bilateral ovariectomy OR >12 mo since LMP with no prior hysterectomy)	160	69	WHITE	NOT HISPANIC OR LATINO	No	No	Alive	166	NA	NA	TUMOR FREE	Endometrial		Endometrioid endometrial adenocarcinoma	0	76	2010	Office Endometrial Biopsy		Minimally Invasive	negative	25	G2	R0	8	0	NA	0	6	0	NA	0
TCGA-EY-A1H0	c71e0986-56c0-45f4-be8d-2236e4418604	8380-03-01	YES	NO	-20937	FEMALE	Post (prior bilateral ovariectomy OR >12 mo since LMP with no prior hysterectomy)	163	90	BLACK OR AFRICAN AMERICAN	NOT HISPANIC OR LATINO	No	No	Alive	339	NA	NA	TUMOR FREE	Endometrial		Endometrioid endometrial adenocarcinoma	0	57	2010	Dilation and curettage procedure		open	negative	23	G2	R0	8	3	NA	3	4	1	NA	1
TCGA-EY-A210	ea1c693d-490d-4816-b6e3-d12946ad7cc1	8441-03-01	YES	NO	-30095	FEMALE	Post (prior bilateral ovariectomy OR >12 mo since LMP with no prior hysterectomy)	155	63	BLACK OR AFRICAN AMERICAN	NOT HISPANIC OR LATINO	No	No	Alive	166	NA	NA	TUMOR FREE	Endometrial		Mixed serous and endometrioid	0	82	2011	Office Endometrial Biopsy		Minimally Invasive	positive	38	G3	R0	20	6	NA	6	8	7	NA	7
TCGA-EY-A212	37981e2c-4761-4f82-aaf2-4e6963a71603	8460-03-01	YES	NO	-30680	FEMALE	Post (prior bilateral ovariectomy OR >12 mo since LMP with no prior hysterectomy)	159	81	WHITE	NOT HISPANIC OR LATINO	Yes	No	Alive	110	NA	NA	TUMOR FREE	Endometrial		Serous endometrial adenocarcinoma	0	83	2010	Office Endometrial Biopsy		Minimally Invasive	positive	45	G3	R0	33	1	NA	1	19	0	NA	0
TCGA-EY-A214	4125e3e5-51c0-4577-9935-10cd086fc415	8380-03-01	YES	NO	-24136	FEMALE	Post (prior bilateral ovariectomy OR >12 mo since LMP with no prior hysterectomy)	165	94	WHITE		Yes	No	Alive	252	NA	NA	TUMOR FREE	Endometrial		Endometrioid endometrial adenocarcinoma	0	66	2010	Office Endometrial Biopsy		Minimally Invasive	negative	72	G3	R0	31	1	NA	1	19	0	NA	0
TCGA-EY-A215	48ab48a5-30e7-4f2e-8d0f-9bad7b8dc7db	8380-03-01	YES	NO	-22076	FEMALE	Post (prior bilateral ovariectomy OR >12 mo since LMP with no prior hysterectomy)	168	49	WHITE	NOT HISPANIC OR LATINO	Yes	No	Alive	391	NA	NA	TUMOR FREE	Endometrial		Endometrioid endometrial adenocarcinoma	0	60	2010	Office Endometrial Biopsy		Minimally Invasive	negative	50	G3	R0	7	0	NA	0	14	0	NA	0
TCGA-EY-A2OM	2B60EF45-336C-42E0-AA3F-577069310D1F	8380-03-01	YES	NO	-20398	FEMALE	Post (prior bilateral ovariectomy OR >12 mo since LMP with no prior hysterectomy)	152	110	WHITE	NOT HISPANIC OR LATINO	No	No	Alive	236	NA	NA	TUMOR FREE	Endometrial		Endometrioid endometrial adenocarcinoma	0	55	2011	Office Endometrial Biopsy		Minimally Invasive	negative	20	G3	R0	13	0	NA	0	0	NA	NA	NA
TCGA-EY-A2ON	BEE58BE0-C2B0-4CDC-ADF6-B99243DA586A	8441-03-01	YES	NO	-22624	FEMALE	Post (prior bilateral ovariectomy OR >12 mo since LMP with no prior hysterectomy)	165	100	BLACK OR AFRICAN AMERICAN	NOT HISPANIC OR LATINO	No	No	Alive	171	NA	NA	WITH TUMOR	Endometrial		Serous endometrial adenocarcinoma	0	61	2011	Office Endometrial Biopsy		Minimally Invasive	positive	NA	G3	R2	0	NA	NA	NA	0	NA	NA	NA
TCGA-EY-A2OO	068016E2-7829-493C-B8BE-D3B85BEAAB13	8441-03-01	NO	YES	-20797	FEMALE	Post (prior bilateral ovariectomy OR >12 mo since LMP with no prior hysterectomy)	175	79	WHITE	NOT HISPANIC OR LATINO	No	No	Alive	774	NA	NA	TUMOR FREE	Endometrial		Mixed serous and endometrioid	0	56	2009	Office Endometrial Biopsy		Minimally Invasive	negative	14	G3	R0	21	0	NA	0	3	0	NA	0
TCGA-EY-A2OP	F7165DEA-C528-44F3-954F-E111A3D77B4E	8380-03-01	YES	NO	-23090	FEMALE	Post (prior bilateral ovariectomy OR >12 mo since LMP with no prior hysterectomy)	150	57	WHITE	NOT HISPANIC OR LATINO	No	No	Alive	504	NA	NA	TUMOR FREE	Endometrial		Endometrioid endometrial adenocarcinoma	0	63	2010	Office Endometrial Biopsy		Minimally Invasive	negative	10	G3	R0	12	0	NA	0	7	0	NA	0
TCGA-EY-A2OQ	029F0F1D-DD22-44D2-A623-CB9A33CB9438	8380-03-01	YES	NO	-22309	FEMALE	Post (prior bilateral ovariectomy OR >12 mo since LMP with no prior hysterectomy)	155	79	WHITE	NOT HISPANIC OR LATINO	No	No	Alive	294	NA	NA	TUMOR FREE	Endometrial		Endometrioid endometrial adenocarcinoma	0	61	2011	Office Endometrial Biopsy		Minimally Invasive	negative	29	G3	R0	22	0	NA	0	15	0	NA	0
TCGA-EY-A3L3	06728B1B-6B69-4467-8E10-A8A4E6328AC8	8380-03-01	YES	NO	-30138	FEMALE	Post (prior bilateral ovariectomy OR >12 mo since LMP with no prior hysterectomy)	161	92	BLACK OR AFRICAN AMERICAN	NOT HISPANIC OR LATINO	No	No	Alive	258	NA	NA	TUMOR FREE	Endometrial		Serous endometrial adenocarcinoma	0	82	2011	Office Endometrial Biopsy		Minimally Invasive	negative	28	G3	R0	14	0	NA	0	3	0	NA	0
TCGA-EY-A3QX	8BB89C0F-0F04-485E-8E08-801042DFCBA9	8441-03-01	YES	NO	-23663	FEMALE	Post (prior bilateral ovariectomy OR >12 mo since LMP with no prior hysterectomy)	168	63	WHITE	NOT HISPANIC OR LATINO	No	No	Alive	162	NA	NA	WITH TUMOR	Endometrial		Serous endometrial adenocarcinoma	0	64	2011	Office Endometrial Biopsy		Minimally Invasive	positive	95	G3	R0	0	NA	NA	NA	0	NA	NA	NA
TCGA-EY-A4KR	DF27B584-FA45-4A8F-BD12-A018CC63DCA1	8441-03-01	YES	NO	-20669	FEMALE	Post (prior bilateral ovariectomy OR >12 mo since LMP with no prior hysterectomy)	164	114	BLACK OR AFRICAN AMERICAN	NOT HISPANIC OR LATINO	No	No	Alive	196	NA	NA	WITH TUMOR	Endometrial		Serous endometrial adenocarcinoma	0	56	2012	Office Endometrial Biopsy		Minimally Invasive	positive	99	G3	RX	9	7	NA	7	0	NA	NA	NA	YES	YES	NO	NO	No, I have never taken menopausal hormone therapy.	NO		2	Progressive Disease	Never Used
TCGA-EY-A547	3424120F-248F-451A-948C-E320C19D1B19	8380-03-01	YES	NO	-27686	FEMALE	Post (prior bilateral ovariectomy OR >12 mo since LMP with no prior hysterectomy)	166	108	BLACK OR AFRICAN AMERICAN	NOT HISPANIC OR LATINO	Yes	No	Alive	545	NA	NA	TUMOR FREE	Endometrial		Endometrioid endometrial adenocarcinoma	0	75	2011	Office Endometrial Biopsy		Minimally Invasive	negative	14	G3	R0	10	0	NA	0	8	0	NA	0	NO	YES	NO	YES		YES		1	Complete Remission/Response	Never Used
TCGA-EY-A548	56BDB68C-A647-4ABA-94AC-9CD52BB5344A	8380-03-01	YES	NO	-30544	FEMALE	Post (prior bilateral ovariectomy OR >12 mo since LMP with no prior hysterectomy)	157	67	BLACK OR AFRICAN AMERICAN	NOT HISPANIC OR LATINO	No	No	Alive	65	NA	NA	TUMOR FREE	Endometrial		Endometrioid endometrial adenocarcinoma	0	83	2012	Office Endometrial Biopsy		Minimally Invasive	negative	0	G1	R0	12	0	NA	0	0	NA	NA	NA	NO	NO	NO	NO	No, I have never taken menopausal hormone therapy.	YES	Never Used	4+	Complete Remission/Response	Never Used
TCGA-EY-A549	3D9828AE-EB65-4D0A-8D7A-CC09E98B5E99	8380-03-01	YES	NO	-28570	FEMALE	Post (prior bilateral ovariectomy OR >12 mo since LMP with no prior hysterectomy)	165	74	BLACK OR AFRICAN AMERICAN	NOT HISPANIC OR LATINO	Yes	No	Alive	212	NA	NA	TUMOR FREE	Endometrial		Endometrioid endometrial adenocarcinoma	0	78	2012	Office Endometrial Biopsy		Minimally Invasive		33	G3	R0	22	0	NA	0	18	0	NA	0	NO	YES	YES	NO	No, I have never taken menopausal hormone therapy.	YES	Never Used	4+	Complete Remission/Response	Never Used
TCGA-EY-A54A	75783DBE-E18C-4535-B9EB-2AFFD320E098	8380-03-01	YES	NO	-24822	FEMALE	Post (prior bilateral ovariectomy OR >12 mo since LMP with no prior hysterectomy)	161	70	BLACK OR AFRICAN AMERICAN	NOT HISPANIC OR LATINO	No	No	Alive	113	NA	NA	TUMOR FREE	Endometrial		Endometrioid endometrial adenocarcinoma	0	67	2012	Office Endometrial Biopsy		Minimally Invasive		41	G3	R0	16	4	NA	4	8	1	NA	1	YES	YES	NO	YES	No, I have never taken menopausal hormone therapy.	YES	Former User	4+	Complete Remission/Response	Never Used
TCGA-EY-A5W2	1944E155-B765-48C3-9602-6787C105E551	8380-03-01	YES	NO	-26498	FEMALE	Post (prior bilateral ovariectomy OR >12 mo since LMP with no prior hysterectomy)	161	83	BLACK OR AFRICAN AMERICAN	NOT HISPANIC OR LATINO	No	No	Alive	161	NA	NA	TUMOR FREE	Endometrial		Endometrioid endometrial adenocarcinoma	0	72	2012	Office Endometrial Biopsy		Minimally Invasive	negative	52	G3	R0	16	0	NA	0	7	0	NA	0	NO	YES	NO	NO		YES		4+	Complete Remission/Response
TCGA-EY-A72D	A12DF3D7-C560-4E7D-A482-1025A6E5B465	8380-03-01	YES	NO	-31818	FEMALE	Post (prior bilateral ovariectomy OR >12 mo since LMP with no prior hysterectomy)	162	106	BLACK OR AFRICAN AMERICAN	NOT HISPANIC OR LATINO	Yes	No	Alive	179	NA	NA	TUMOR FREE	Endometrial		Endometrioid endometrial adenocarcinoma	0	87	2013	Office Endometrial Biopsy		open		22.5	G3	R0	0	NA	NA	NA	0	NA	NA	NA	NO	NO	NO	NO	No, I have never taken menopausal hormone therapy.	NO	Never Used	2	Complete Remission/Response	Never Used
TCGA-FI-A2CX	DFFC7091-BC27-452C-AD94-1EE214107593	8380-03-01	NO	YES	-30224	FEMALE	Post (prior bilateral ovariectomy OR >12 mo since LMP with no prior hysterectomy)	155	52	WHITE	NOT HISPANIC OR LATINO	Yes	No	Alive	1217	NA	NA	TUMOR FREE	Endometrial		Endometrioid endometrial adenocarcinoma	0	82	2008	Dilation and curettage procedure		Minimally Invasive		33	G3	R0	7	0	0	0	3	0	0	0
TCGA-FI-A2CY	B9AB4AB9-BA9C-4A01-9F61-55C82B924936	8441-03-01	NO	YES	-22098	FEMALE	Post (prior bilateral ovariectomy OR >12 mo since LMP with no prior hysterectomy)	145	100	BLACK OR AFRICAN AMERICAN	NOT HISPANIC OR LATINO	No	No	Alive	1064	NA	NA	TUMOR FREE	Endometrial		Mixed serous and endometrioid	0	60	2008	Office Endometrial Biopsy		open	negative	0	G3	R0	15	0	0	0	2	0	0	0
TCGA-FI-A2D0	1B35D083-F7C9-47D2-9A9E-718788F9E39A	8380-03-01	NO	YES	-20393	FEMALE	Peri (6-12 months since last menstrual period)	158	135	WHITE	NOT HISPANIC OR LATINO	No	No	Alive	1034	NA	NA	TUMOR FREE	Endometrial		Endometrioid endometrial adenocarcinoma	0	55	2008	Office Endometrial Biopsy		open	negative	0	G3	R0	21	0	0	0	7	0	0	0
TCGA-FI-A2D2	46A1FDB9-548D-44D1-AB77-D51D44AC8198	8441-03-01	NO	YES	-24260	FEMALE	Post (prior bilateral ovariectomy OR >12 mo since LMP with no prior hysterectomy)	168	166	WHITE	NOT HISPANIC OR LATINO	No	No	Alive	1095	NA	NA	TUMOR FREE	Endometrial		Mixed serous and endometrioid	0	66	2008	Office Endometrial Biopsy		open	negative	33	G3	R0	0	NA	NA	NA	0	NA	NA	NA
TCGA-FI-A2D4	490AE247-EE67-48D4-94ED-93DF5B9BBEFE	8380-03-01	NO	YES	-16163	FEMALE	Pre (<6 months since LMP AND no prior bilateral ovariectomy AND not on estrogen replacement)	163	112	WHITE		No	No	Dead	NA	NA	243	WITH TUMOR	Endometrial		Endometrioid endometrial adenocarcinoma	0	44	2009	Office Endometrial Biopsy		open		100	G3	R2	1	1	0	1	0	NA	NA	NA
TCGA-FI-A2D5	DCFBE781-A92A-45B5-B80A-E3BB3BDC0D9A	8380-03-01	NO	YES	-20666	FEMALE	Post (prior bilateral ovariectomy OR >12 mo since LMP with no prior hysterectomy)	160	92	WHITE	NOT HISPANIC OR LATINO	Yes	No	Dead	NA	NA	421	WITH TUMOR	Endometrial		Endometrioid endometrial adenocarcinoma	0	56	2009	Dilation and curettage procedure		open	positive	100	G3	R0	2	1	0	1	0	NA	NA	NA
TCGA-FI-A2D6	787D313F-9255-4B93-8AC2-0AA8FEBB7909	8380-03-01	NO	YES	-27060	FEMALE	Post (prior bilateral ovariectomy OR >12 mo since LMP with no prior hysterectomy)	165	95	WHITE	NOT HISPANIC OR LATINO	No	No	Alive	273	NA	NA	TUMOR FREE	Endometrial		Endometrioid endometrial adenocarcinoma	0	74	2009	Dilation and curettage procedure		open	negative	74	G3	R0	0	NA	NA	NA	0	NA	NA	NA
TCGA-FI-A2EU	4284A85D-D9B6-40EE-AAC4-C2C03554528E	8441-03-01	NO	YES	-24837	FEMALE	Post (prior bilateral ovariectomy OR >12 mo since LMP with no prior hysterectomy)	168	93		NOT HISPANIC OR LATINO	No	No	Alive	2557	NA	NA	TUMOR FREE	Endometrial		Serous endometrial adenocarcinoma	0	68	2003	Office Endometrial Biopsy		open	negative	0	G3	R0	11	0	0	0	2	0	0	0
TCGA-FI-A2EW	93D6DF4A-AEA2-48C2-8B6A-4B3ECA0BF26F	8441-03-01	NO	YES	-26267	FEMALE	Post (prior bilateral ovariectomy OR >12 mo since LMP with no prior hysterectomy)	160	83	BLACK OR AFRICAN AMERICAN		No	No	Alive	1795	NA	NA	WITH TUMOR	Endometrial		Serous endometrial adenocarcinoma	0	71	2005	Office Endometrial Biopsy		open	negative	75	G3	R0	29	0	0	0	8	0	0	0
TCGA-FI-A2EX	3878F58E-76BA-4480-A784-88505BD464D0	8441-03-01	NO	YES	-21489	FEMALE	Post (prior bilateral ovariectomy OR >12 mo since LMP with no prior hysterectomy)	154	89	WHITE	NOT HISPANIC OR LATINO	No	No	Alive	276	NA	NA	WITH TUMOR	Endometrial		Serous endometrial adenocarcinoma	0	58	2005	Dilation and curettage procedure		open	positive	13	G3	R0	28	0	0	0	6	0	0	0
TCGA-FI-A2EY	787C3E2F-A708-4985-A5B1-B2383C7BFC52	8441-03-01	NO	YES	-23042	FEMALE	Post (prior bilateral ovariectomy OR >12 mo since LMP with no prior hysterectomy)	183	96	WHITE	NOT HISPANIC OR LATINO	No	No	Dead	NA	NA	880	TUMOR FREE	Endometrial		Serous endometrial adenocarcinoma	0	63	2006	Tumor resection		open	negative	93	G3	R0	0	0	0	0	0	0	0	0
TCGA-FI-A2F4	43476C88-86BC-4A65-9327-F0D24A41C971	8380-03-01	NO	YES	-23621	FEMALE	Post (prior bilateral ovariectomy OR >12 mo since LMP with no prior hysterectomy)	165	74	BLACK OR AFRICAN AMERICAN	NOT HISPANIC OR LATINO	Yes	No	Alive	881	NA	NA	TUMOR FREE	Endometrial		Endometrioid endometrial adenocarcinoma	0	64	2009	Dilation and curettage procedure		open		59	G3	R0	28	0	0	0	4	0	0	0
TCGA-FI-A2F8	601734DA-2D11-4745-A260-0965F58AADEA	8441-03-01	NO	YES	-23649	FEMALE	Post (prior bilateral ovariectomy OR >12 mo since LMP with no prior hysterectomy)	173	99	WHITE	NOT HISPANIC OR LATINO	No	No	Alive	761	NA	NA	TUMOR FREE	Endometrial		Serous endometrial adenocarcinoma	0	64	2009	Office Endometrial Biopsy		open	positive	26	G3	R0	24	0	0	0	6	0	0	0
TCGA-FI-A2F9	25E7D9D6-7381-40E1-B7ED-1D8C936B7C5C	8380-03-01	NO	YES	-28886	FEMALE	Post (prior bilateral ovariectomy OR >12 mo since LMP with no prior hysterectomy)	175	99	WHITE	NOT HISPANIC OR LATINO	No	No	Alive	791	NA	NA	TUMOR FREE	Endometrial		Endometrioid endometrial adenocarcinoma	0	79	2009	Office Endometrial Biopsy		open	negative	44	G3	R0	35	0	0	0	3	0	0	0
TCGA-FI-A3PV	60E307DD-E11E-40BA-93C1-7E8A1F669F60	8441-03-01	NO	YES	-24898	FEMALE	Post (prior bilateral ovariectomy OR >12 mo since LMP with no prior hysterectomy)	174	105	BLACK OR AFRICAN AMERICAN	NOT HISPANIC OR LATINO	No	No	Dead	NA	NA	1249	WITH TUMOR	Endometrial		Serous endometrial adenocarcinoma	0	68	2003	Dilation and curettage procedure		open	negative	0	G3	R0	10	0	0	0	6	0	0	0
TCGA-FI-A3PX	3E8E34C8-766A-4514-97F4-8000B5350AB9	8441-03-01	NO	YES	-21063	FEMALE	Post (prior bilateral ovariectomy OR >12 mo since LMP with no prior hysterectomy)	170	90	WHITE	NOT HISPANIC OR LATINO	No	No	Alive	1369	NA	NA	TUMOR FREE	Endometrial		Serous endometrial adenocarcinoma	0	57	2008	Dilation and curettage procedure		open	negative	92	G3	R0	10	4	NA	4	5	2	NA	2
TCGA-H5-A2HR	FDB395E7-FF30-400D-861E-0CF2462EE390	8380-03-01	NO	YES	-25986	FEMALE	Post (prior bilateral ovariectomy OR >12 mo since LMP with no prior hysterectomy)	NA	95	BLACK OR AFRICAN AMERICAN	NOT HISPANIC OR LATINO	No	No	Alive	53	NA	NA	TUMOR FREE	Endometrial		Endometrioid endometrial adenocarcinoma	0	71	2006	Office Endometrial Biopsy		open	negative	18	G3	R0	19	0	NA	0	0	NA	NA	NA
TCGA-JU-AAVI	3E41CF2F-3DE9-44C1-A819-BCE693BAF67D	8441-03-01	YES	NO	-22289	FEMALE	Post (prior bilateral ovariectomy OR >12 mo since LMP with no prior hysterectomy)	150	121	BLACK OR AFRICAN AMERICAN	NOT HISPANIC OR LATINO	No	No	Alive	236	NA	NA	TUMOR FREE	Endometrial		Serous endometrial adenocarcinoma	0	61	2013	Incisional Biopsy		Minimally Invasive	negative	93	G3	R0	16	NA	NA	2	2	NA	NA	0	YES	YES	NO	NO		YES		1		Never Used
TCGA-K6-A3WQ	D6303A05-F705-4413-8860-506A105D5B08	8441-03-01	YES	NO	-22092	FEMALE	Post (prior bilateral ovariectomy OR >12 mo since LMP with no prior hysterectomy)	171	99	WHITE	NOT HISPANIC OR LATINO	No	No	Alive	204	NA	NA	TUMOR FREE	Endometrial		Serous endometrial adenocarcinoma	0	60	2012	Office Endometrial Biopsy		Minimally Invasive	positive	95	G3		2	1	1	1	0	NA	NA	NA
TCGA-KJ-A3U4	1A36D5DE-A097-4323-90E9-F1B924A8A5D8	8441-03-01	YES	NO	-20392	FEMALE	Post (prior bilateral ovariectomy OR >12 mo since LMP with no prior hysterectomy)	165	96	WHITE	HISPANIC OR LATINO	Yes	No	Alive	74	NA	NA	TUMOR FREE	Endometrial		Serous endometrial adenocarcinoma	0	55	2012	Tumor resection		open		21	G1	R0	11	0	NA	0	1	0	NA	0
TCGA-KP-A3VZ	6B35A816-F9C4-44D4-9824-5DEE4804B80D	8441-03-01	NO	YES	-25366	FEMALE	Post (prior bilateral ovariectomy OR >12 mo since LMP with no prior hysterectomy)	163	55	WHITE	NOT HISPANIC OR LATINO	Yes	No	Alive	722	NA	NA	WITH TUMOR	Endometrial		Serous endometrial adenocarcinoma	0	69	2010	Office Endometrial Biopsy		open	positive	75	G3	RX	7	0	0	0	0	NA	NA	NA
TCGA-KP-A3W0	C9EBAEFF-6A27-4A6C-A34C-5337A3508A52	8441-03-01	NO	YES	-26378	FEMALE	Post (prior bilateral ovariectomy OR >12 mo since LMP with no prior hysterectomy)	162	94			No	No	Alive	404	NA	NA	TUMOR FREE	Endometrial		Serous endometrial adenocarcinoma	0	72	2011	Dilation and curettage procedure		Minimally Invasive	positive	75	G3	R0	0	NA	NA	NA	0	NA	NA	NA	YES	YES	NO	NO	No, I have never taken menopausal hormone therapy.	YES	Never Used	2	Complete Remission/Response	Never Used
TCGA-KP-A3W1	3BCE9803-E74C-462E-BD40-8EC337A66F3A	8441-03-01	NO	YES	-27902	FEMALE	Post (prior bilateral ovariectomy OR >12 mo since LMP with no prior hysterectomy)	170	66			No	No	Alive	288	NA	NA	TUMOR FREE	Endometrial		Serous endometrial adenocarcinoma	0	76	2011	Dilation and curettage procedure		Minimally Invasive	negative	25	G3	R0	5	0	0	0	0	NA	NA	NA	YES	YES	NO	NO	No, I have never taken menopausal hormone therapy.	NO	Never Used	1	Complete Remission/Response	Never Used
TCGA-KP-A3W3	0264C9C2-6B6A-485C-98F5-AED4F52ED0CA	8441-03-01	NO	YES	-26310	FEMALE	Post (prior bilateral ovariectomy OR >12 mo since LMP with no prior hysterectomy)	164	126	WHITE	NOT HISPANIC OR LATINO	No	No	Alive	794	NA	NA	WITH TUMOR	Endometrial		Serous endometrial adenocarcinoma	0	72	2010	Office Endometrial Biopsy		Minimally Invasive	positive	75	G3	R0	0	NA	NA	NA	0	NA	NA	NA	YES	YES	NO	NO	No, I have never taken menopausal hormone therapy.	YES		2	Complete Remission/Response	Never Used
TCGA-KP-A3W4	62DF1BD8-23A8-4E52-A483-6895B2F02494	8441-03-01	NO	YES	-23200	FEMALE	Post (prior bilateral ovariectomy OR >12 mo since LMP with no prior hysterectomy)	151	61	WHITE	NOT HISPANIC OR LATINO	No	No	Dead	NA	NA	554	WITH TUMOR	Endometrial		Serous endometrial adenocarcinoma	0	63	2010	Office Endometrial Biopsy		open	positive	75	G3	R0	19	0	0	0	0	NA	NA	NA	YES	NO	NO	NO	No, I have never taken menopausal hormone therapy.	NO	Former User	3	Partial Remission/Response	Never Used
TCGA-PG-A5BC	22669A01-21D3-404C-AC19-CF0A6C03BB1D	8441-03-01	NO	YES	-26436	FEMALE	Post (prior bilateral ovariectomy OR >12 mo since LMP with no prior hysterectomy)	163	87	BLACK OR AFRICAN AMERICAN	NOT HISPANIC OR LATINO	No	No	Alive	329	NA	NA	TUMOR FREE	Endometrial		Serous endometrial adenocarcinoma	0	72	2012	Office Endometrial Biopsy				NA	G3		NA	NA	NA	NA	NA	NA	NA	NA	NO	NO
TCGA-PG-A6IB	E8C7195B-A26B-4D98-B1C5-0AA18385E9C8	8441-03-01	NO	YES	-24969	FEMALE	Post (prior bilateral ovariectomy OR >12 mo since LMP with no prior hysterectomy)	NA	NA	BLACK OR AFRICAN AMERICAN	NOT HISPANIC OR LATINO	No	No	Alive	277	NA	NA	TUMOR FREE	Endometrial		Serous endometrial adenocarcinoma	0	68	2012	Office Endometrial Biopsy		open	negative	38	G3	R0	0	NA	NA	NA	0	NA	NA	NA			NO	NO		YES	Former User	2	Complete Remission/Response	Never Used
TCGA-PG-A7D5	4ADC20D7-5AF1-4126-9073-C7D7AE465D92	8441-03-01	NO	YES	-23006	FEMALE	Post (prior bilateral ovariectomy OR >12 mo since LMP with no prior hysterectomy)	158	79	BLACK OR AFRICAN AMERICAN	NOT HISPANIC OR LATINO	No	No	Alive	729	NA	NA	TUMOR FREE	Endometrial		Serous endometrial adenocarcinoma	0	62	2011	Office Endometrial Biopsy		open	negative	47	G3	R0	0	NA	NA	NA	0	NA	NA	NA	NO	NO		YES	No, I have never taken menopausal hormone therapy.	YES	Never Used	4+	Stable Disease	Never Used
TCGA-PG-A914	FF6B5FC8-0572-4B58-B3A5-BCDA41BADBC8	8461-03-01	NO	YES	-26992	FEMALE	Post (prior bilateral ovariectomy OR >12 mo since LMP with no prior hysterectomy)	NA	NA	BLACK OR AFRICAN AMERICAN	NOT HISPANIC OR LATINO	No	No	Alive	393	NA	NA	TUMOR FREE	Endometrial		Serous endometrial adenocarcinoma	0	73	2013	Cytology (e.g. Peritoneal or pleural fluid)		open	negative	13	G3	R0	0	NA	NA	NA	0	NA	NA	NA	NO	YES	NO	NO	No, I have never taken menopausal hormone therapy.	YES	Never Used	4+	Complete Remission/Response	Never Used
TCGA-PG-A915	EA95897E-3FE0-4C79-B170-88B0F229794C	8461-03-01	NO	YES	-22119	FEMALE	Post (prior bilateral ovariectomy OR >12 mo since LMP with no prior hysterectomy)	NA	NA	BLACK OR AFRICAN AMERICAN	NOT HISPANIC OR LATINO	No	No	Alive	213	NA	NA	TUMOR FREE	Endometrial		Serous endometrial adenocarcinoma	0	60	2013	Cytology (e.g. Peritoneal or pleural fluid)		open	negative	NA	G3	R0	0	NA	NA	NA	0	NA	NA	NA	NO	NO	NO	NO	No, I have never taken menopausal hormone therapy.	NO	Former User	2	Complete Remission/Response	Never Used
TCGA-PG-A916	5EDAED6D-9914-4DF2-A843-D6009C36CBCC	8380-03-01	NO	YES	-25617	FEMALE	Post (prior bilateral ovariectomy OR >12 mo since LMP with no prior hysterectomy)	NA	NA	BLACK OR AFRICAN AMERICAN	NOT HISPANIC OR LATINO	No	No	Alive	342	NA	NA	TUMOR FREE	Endometrial		Endometrioid endometrial adenocarcinoma	0	70	2013	Office Endometrial Biopsy		open	negative	NA	G2	R0	0	NA	NA	NA	0	NA	NA	NA	NO	NO	NO	NO	No, I have never taken menopausal hormone therapy.	YES	Never Used	1	Complete Remission/Response	Never Used
TCGA-PG-A917	B1B9173C-B370-4FE5-A263-C807E8A9709C	8380-03-01	NO	YES	-27104	FEMALE	Post (prior bilateral ovariectomy OR >12 mo since LMP with no prior hysterectomy)	NA	NA	BLACK OR AFRICAN AMERICAN	NOT HISPANIC OR LATINO	No	No	Alive	212	NA	NA	TUMOR FREE	Endometrial		Endometrioid endometrial adenocarcinoma	0	74	2012	Cytology (e.g. Peritoneal or pleural fluid)		open	positive	NA	G2	R0	0	NA	NA	NA	0	NA	NA	NA	NO	NO	NO	NO	No, I have never taken menopausal hormone therapy.	YES	Former User	2	Complete Remission/Response	Never Used
TCGA-QF-A5YS	DF15901C-2508-42C9-BF06-026EFD89E51F	8380-03-01	NO	YES	-20841	FEMALE	Post (prior bilateral ovariectomy OR >12 mo since LMP with no prior hysterectomy)	162	79	BLACK OR AFRICAN AMERICAN	NOT HISPANIC OR LATINO	No	No	Alive	275	NA	NA	TUMOR FREE	Endometrial		Mixed serous and endometrioid	0	57	2012	Office Endometrial Biopsy		Minimally Invasive		22	G2	R0	2	0	NA	0	5	0	NA	0	YES	YES	NO	YES	No, I have never taken menopausal hormone therapy.	YES	Never Used	2	Complete Remission/Response	Never Used
TCGA-QF-A5YT	E4BCCEA0-0104-40C4-9E3C-2AD7262D918E	8380-03-01	NO	YES	-20981	FEMALE	Post (prior bilateral ovariectomy OR >12 mo since LMP with no prior hysterectomy)	170	146	BLACK OR AFRICAN AMERICAN	NOT HISPANIC OR LATINO	No	No	Alive	887	NA	NA	TUMOR FREE	Endometrial		Endometrioid endometrial adenocarcinoma	0	57	2010	Office Endometrial Biopsy		Minimally Invasive		50	G1	R0	0	NA	NA	NA	0	NA	NA	NA	YES	YES	NO	NO	No, I have never taken menopausal hormone therapy.	NO	Never Used	0	Complete Remission/Response	Never Used
TCGA-QS-A5YQ	03381D49-E25F-4376-8E36-F47063A7D3FB	8380-03-01	YES	NO	-20425	FEMALE	Post (prior bilateral ovariectomy OR >12 mo since LMP with no prior hysterectomy)	160	83	BLACK OR AFRICAN AMERICAN	NOT HISPANIC OR LATINO	No	No	Alive	128	NA	NA	TUMOR FREE	Endometrial		Endometrioid endometrial adenocarcinoma	0	55	2013	Office Endometrial Biopsy		Minimally Invasive		10	G1	R0	7	0	0	0	0	NA	NA	NA	YES	YES	NO	NO		NO		1		Never Used
TCGA-QS-A5YR	6696CF88-3C43-482C-AABB-F1EA5CF565AA	8380-03-01	YES	NO	-22372	FEMALE	Post (prior bilateral ovariectomy OR >12 mo since LMP with no prior hysterectomy)	168	100	BLACK OR AFRICAN AMERICAN	NOT HISPANIC OR LATINO	No	No	Alive	168	NA	NA	WITH TUMOR	Endometrial		Endometrioid endometrial adenocarcinoma	0	61	2012	Dilation and curettage procedure		Minimally Invasive		13	G2	RX	5	0	0	0	0	NA	NA	NA	NO	NO	NO	YES	No, I have never taken menopausal hormone therapy.	YES	Never Used	4+	Stable Disease	Never Used
TCGA-QS-A744	8E8F19BD-DBAA-4738-BAD2-207F634CD63D	8380-03-01	YES	NO	-31520	FEMALE	Post (prior bilateral ovariectomy OR >12 mo since LMP with no prior hysterectomy)	163	76	BLACK OR AFRICAN AMERICAN	NOT HISPANIC OR LATINO	No	No	Alive	143	NA	NA	TUMOR FREE	Endometrial		Endometrioid endometrial adenocarcinoma	0	86	2013	Office Endometrial Biopsy		Minimally Invasive		86	G2	R0	0	NA	NA	NA	0	NA	NA	NA	YES	NO	NO	NO		YES		4+		Never Used
TCGA-QS-A8F1	54AC877A-52FF-450C-9DF9-B7CD3FC8E2E2	8441-03-01	YES	NO	-31386	FEMALE	Post (prior bilateral ovariectomy OR >12 mo since LMP with no prior hysterectomy)	168	75	BLACK OR AFRICAN AMERICAN	NOT HISPANIC OR LATINO	No	No	Alive	125	NA	NA	WITH TUMOR	Other Specify	fundus uteri	Serous endometrial adenocarcinoma	0	85	2013	Tumor resection		Minimally Invasive	negative	50	G3		0	NA	NA	NA	0	NA	NA	NA	YES	NO	NO	NO		NO	Never Used	0	Progressive Disease	Never Used
TCGA-SJ-A6ZI	3C2A6E30-A507-49F6-8B1F-36EB3AA41E60	8380-03-01	YES	NO	-23653	FEMALE		66	93	BLACK OR AFRICAN AMERICAN	NOT HISPANIC OR LATINO	No	No	Alive	128	NA	NA	TUMOR FREE	Endometrial		Endometrioid endometrial adenocarcinoma	0	64	2013	Other method, specify:	Radical hysterectomy, bilateral salpingo-oophorectomy	open	negative	75	G1	R0	18	0	0	0	9	0	0	0	NO	YES	NO	NO	No, I have never taken menopausal hormone therapy.	YES	Never Used	2	Complete Remission/Response	Never Used
TCGA-SJ-A6ZJ	FBFED398-2A44-44A9-83CF-657C29CB7D28	8380-03-01	YES	NO	-22597	FEMALE	Post (prior bilateral ovariectomy OR >12 mo since LMP with no prior hysterectomy)	168	132	BLACK OR AFRICAN AMERICAN	NOT HISPANIC OR LATINO	No	No	Alive	234	NA	NA	TUMOR FREE	Endometrial		Endometrioid endometrial adenocarcinoma	0	61	2012	Office Endometrial Biopsy		open	negative	62.5	G2	R0	28	0	0	0	NA	NA	NA	NA	NO	YES	NO	NO		YES	Former User	1		Never Used
TCGA-SL-A6J9	C1F1DC90-2C67-4862-9E5F-078B861FFC6E	8380-03-01	NO	YES	-26701	FEMALE	Post (prior bilateral ovariectomy OR >12 mo since LMP with no prior hysterectomy)	167	88	BLACK OR AFRICAN AMERICAN	NOT HISPANIC OR LATINO	No	No	Alive	2	NA	NA		Endometrial		Endometrioid endometrial adenocarcinoma	0	73	2013	Tumor resection		open	negative	50	G3	RX	9	0	0	0	2	0	0	0			NO	NO		YES		2
TCGA-SL-A6JA	2A19051E-3AD1-444A-9D02-F895C26AC02C	8380-03-01	NO	YES	-28401	FEMALE	Post (prior bilateral ovariectomy OR >12 mo since LMP with no prior hysterectomy)	167	129	BLACK OR AFRICAN AMERICAN	NOT HISPANIC OR LATINO	No	No	Alive	7	NA	NA	TUMOR FREE	Endometrial		Endometrioid endometrial adenocarcinoma	0	77	2013	Tumor resection		open		50	G3		11	0	0	0	1	0	0	0	NO	NO	NO	NO		YES		4+	Complete Remission/Response
[truncated: 10 more columns]
